# Supplementary material for: Global Reprogramming of Gene Transcription in Trichoderma reesei by Overexpressing an Artificial Transcription Factor for Improved Cellulase Production and Identification of Ypr1 as an Associated Regulator
Source: Front Bioeng Biotechnol. 2020 Jul 3;8:649. doi: 10.3389/fbioe.2020.00649 (PMC7351519; doi:10.3389/fbioe.2020.00649)
Supplement: Supplementary file 7 [file Table_7.XLSX]

## Sheet: Sheet1
DEGs between T. reesei ∆Ypr1 and Rut-C30
Gene ID	Length	fc(DTrypr1/Dku70)	Log2 fc(DTrypr1/Dku70)	pvalue	padjust	Significant	Regulate	Description	Cog	Cog_description
108458	1305	288.557	8.17271	3.1e-14	2.16e-12	yes	up	putative glycosyl transferase	COG3774(M:Cell wall/membrane/envelope biogenesis)	COG3774(glycosyltransferase)
141958	1778	172.632	7.43156	9.75e-07	2.54e-05	yes	up	hexokinase-1	COG5026(G:Carbohydrate transport and metabolism)	COG5026(hexokinase)
90939	2973	73.6327	6.20227	1.08e-116	1.05e-113	yes	up	hypothetical protein	ENOG410YBQ1(S:Function unknown)	ENOG410YBQ1(-)
90904	5592	63.3685	5.98569	2.75e-76	1.19e-73	yes	up	putative TPA: polyketide synthase	ENOG410Y91M(I:Lipid transport and metabolism); COG3321(I:Lipid transport and metabolism)	ENOG410Y91M(PKS_AT); COG3321(PKS_AT)
134273	1032	40.8513	5.35231	5.31e-46	1.43e-43	yes	up	metallo-beta-lactamase domain protein	COG0491(S:Function unknown)	COG0491(Tryptophan halogenase)
90855	1458	27.9532	4.80494	1.6e-88	8.31e-86	yes	up	FAD-binding domain-containing protein	COG0277(S:Function unknown)	COG0277(-)
63914	624	14.215	3.82935	0.00353136	0.0286883	yes	up	hypothetical protein	ENOG410XTEP(S:Function unknown)	ENOG410XTEP(cyclin B1 interacting protein 1, E3 ubiquitin protein ligase)
11477	741	11.8853	3.57111	0.00126824	0.0126048	yes	up	hypothetical protein	ENOG4111Z1E(S:Function unknown)	ENOG4111Z1E(Conserved hypothetical, protein)
5412	807	9.88504	3.30525	2.2e-16	1.8e-14	yes	up	NAD(P)-binding protein	ENOG4111VKY(S:Function unknown)	ENOG4111VKY(-)
74253	498	9.00903	3.17137	0.00422671	0.0329346	yes	up	hypothetical protein
38497	858	7.06176	2.82003	4.93e-06	0.000106992	yes	up	hypothetical protein
92233	1269	6.93631	2.79417	4.49e-09	1.8e-07	yes	up	Chondroitin AC/alginate lyase	ENOG410YF1S(S:Function unknown)	ENOG410YF1S(-)
86627	1077	6.66548	2.73671	3.52e-07	9.91e-06	yes	up	ACC deaminase	COG2515(E:Amino acid transport and metabolism)	COG2515(1-aminocyclopropane-1-carboxylate deaminase)
4534	846	6.43089	2.68502	1.54e-06	3.72e-05	yes	up	DUF1275 domain protein	ENOG4111YHR(S:Function unknown)	ENOG4111YHR(DUF1275 domain protein)
120682	462	6.23898	2.64131	2.37e-07	7.07e-06	yes	up	expressed protein
7256	2127	6.0027	2.58561	2.12e-07	6.39e-06	yes	up	Glycoside hydrolase	COG3525(G:Carbohydrate transport and metabolism)	COG3525(ec 3.2.1.52)
77110	174	5.5983	2.48499	0.000155815	0.00215268	yes	up	hypothetical protein
134355	774	5.40392	2.43401	0.00119821	0.0120782	yes	up	alpha/beta-Hydrolase	ENOG4111ITT(S:Function unknown); ENOG410ZZXV(S:Function unknown)	ENOG4111ITT(Alpha beta hydrolase); ENOG410ZZXV(-)
130968	2547	5.38532	2.42903	1.39e-14	9.81e-13	yes	up	hypothetical protein	COG5379(I:Lipid transport and metabolism)	COG5379(S-adenosylmethionine diacylglycerol 3-amino-3-carboxypropyl)
127486	1116	5.15378	2.36563	0.00262955	0.0225904	yes	up	hypothetical protein	ENOG4110WK3(S:Function unknown)	ENOG4110WK3(-)
38496	813	5.02492	2.3291	0.00127615	0.0126673	yes	up	hypothetical protein
98410	1780	4.89078	2.29007	1.55e-08	5.88e-07	yes	up	phosphate permease	ENOG410ZVN7(P:Inorganic ion transport and metabolism)	ENOG410ZVN7((ABC) transporter)
5304	1380	4.83964	2.2749	5.44e-11	2.94e-09	yes	up	endoglucanase I precursor	ENOG410YC82(G:Carbohydrate transport and metabolism); ENOG410YC61(G:Carbohydrate transport and metabolism)	ENOG410YC82(Has endoglucanase activity on substrates containing beta-1,4 glycosidic bonds, like in carboxymethylcellulose (CMC), hydroxyethylcellulose (HEC) and beta-glucan. Involved in the degradation of complex natural cellulosic substrates); ENOG410YC61(endoglucanase)
89339	507	4.77778	2.25634	0.000244205	0.00317671	yes	up	hypothetical protein	ENOG41120QY(S:Function unknown)	ENOG41120QY(Conserved hypothetical, protein)
5414	324	4.68733	2.22877	8.08e-10	3.56e-08	yes	up	hypothetical protein
33634	810	4.60419	2.20295	0.0032227	0.0266574	yes	up	hypothetical protein	ENOG410YGMR(S:Function unknown)	ENOG410YGMR(-)
5852	2004	4.5587	2.18862	0.00316159	0.0262635	yes	up	hypothetical protein
138774	652	4.32563	2.11291	2.58e-10	1.26e-08	yes	up	expressed protein	ENOG410Y89J(J:Translation, ribosomal structure and biogenesis)	ENOG410Y89J(Conserved hypothetical, protein)
127980	1512	4.25403	2.08883	0.000130619	0.00185728	yes	up	putative MFS lactose permease	ENOG410XNQK(S:Function unknown)	ENOG410XNQK(-)
124396	1239	4.17715	2.06252	7.7e-10	3.45e-08	yes	up	MFS general substrate transporter	ENOG410XNQK(S:Function unknown)	ENOG410XNQK(Conserved hypothetical, protein)
69551	429	4.15939	2.05637	1.51e-13	1.03e-11	yes	up	hypothetical protein
79819	1644	4.00666	2.0024	0.0057982	0.0419495	yes	up	Nucleotide-binding domain-containing protein	ENOG41102ST(S:Function unknown)	ENOG41102ST(FAD binding domain protein)
121481	604	3.89822	1.96281	0.000483145	0.00557728	yes	up	expressed protein
67953	585	3.8445	1.9428	0.00364984	0.0294851	yes	up	hypothetical protein	ENOG4111RZE(S:Function unknown)	ENOG4111RZE(Conserved hypothetical, protein)
9144	774	3.76963	1.91442	0.000227437	0.00299356	yes	up	hypothetical protein
95741	1992	3.7543	1.90854	0.00129005	0.0127571	yes	up	MFS general substrate transporter	COG0477(T:Signal transduction mechanisms)	COG0477(serine threonine-protein phosphatase)
79544	1455	3.73092	1.89953	5.95e-11	3.17e-09	yes	up	MFS general substrate transporter	ENOG410XW69(U:Intracellular trafficking, secretion, and vesicular transport)	ENOG410XW69(solute carrier family 18 (Vesicular)
112219	1095	3.71472	1.89325	7.73e-12	4.5e-10	yes	up	hypothetical protein
38418	690	3.71025	1.89152	0.000180986	0.00246546	yes	up	endo beta-1%2C4-xylanase:ISOTYPE%3D2	ENOG4111ZP8(G:Carbohydrate transport and metabolism); ENOG410YF2E(G:Carbohydrate transport and metabolism)	ENOG4111ZP8(Endo-14-beta-xylanase); ENOG410YF2E(Glycosyl hydrolases family 11)
6709	1035	3.70172	1.8882	0.00254842	0.0220392	yes	up	hypothetical protein	ENOG4110XBY(S:Function unknown)	ENOG4110XBY(-)
122225	1039	3.70033	1.88765	9.3e-11	4.8e-09	yes	up	expressed protein	ENOG410YYF8(S:Function unknown)	ENOG410YYF8(-)
79239	1401	3.66968	1.87565	0.000938862	0.00980645	yes	up	hypothetical protein	ENOG410XNMW(S:Function unknown)	ENOG410XNMW(Stress response protein Rds1)
42220	1362	3.58637	1.84253	1.03e-05	0.000196973	yes	up	hypothetical protein	ENOG410YIRM(S:Function unknown); ENOG4110WCG(S:Function unknown)	ENOG410YIRM(-); ENOG4110WCG(-)
39277	1875	3.56427	1.83361	8.96e-11	4.69e-09	yes	up	Alpha-galactosidase 3	ENOG410Y110(G:Carbohydrate transport and metabolism)	ENOG410Y110(glycoside hydrolase family 27)
104604	1254	3.553	1.82904	2.3e-08	8.54e-07	yes	up	NicO-domain containing protein	COG3376(P:Inorganic ion transport and metabolism)	COG3376(High-affinity)
141251	2814	3.53677	1.82243	2.41e-08	8.91e-07	yes	up	hypothetical protein	ENOG4111F9Y(K:Transcription)	ENOG4111F9Y(Transcription factor)
124832	534	3.53316	1.82096	1.99e-08	7.43e-07	yes	up	expressed protein
91667	1281	3.52577	1.81794	0.00298693	0.0249723	yes	up	exopolygalacturonase	COG5434(M:Cell wall/membrane/envelope biogenesis)	COG5434(Glycoside hydrolase family 28)
32615	675	3.52121	1.81607	2e-07	6.04e-06	yes	up	hypothetical protein
46470	609	3.5013	1.80789	3.73e-05	0.000620618	yes	up	hypothetical protein	ENOG410YISI(S:Function unknown)	ENOG410YISI(-)
75206	213	3.50034	1.80749	0.00448755	0.0344163	yes	up	hydrophobin Hfbi with detergent	ENOG410YPK5(S:Function unknown); ENOG410ZA1T(S:Function unknown)	ENOG410YPK5(Hydrophobin); ENOG410ZA1T(Hydrophobin)
120683	521	3.4886	1.80265	8.54e-07	2.26e-05	yes	up	expressed protein
118144	587	3.47823	1.79835	5.27e-07	1.44e-05	yes	up	expressed protein	ENOG41113KE(S:Function unknown); ENOG41115XB(S:Function unknown)	ENOG41113KE(-); ENOG41115XB(-)
109529	1332	3.46329	1.79214	7.27e-10	3.29e-08	yes	up	hypothetical protein	ENOG4111P8T(S:Function unknown)	ENOG4111P8T(integral membrane protein)
89596	1650	3.45474	1.78858	0.00306174	0.0255703	yes	up	MFS general substrate transporter	COG0477(S:Function unknown)	COG0477(Glutaminase)
139631	962	3.45283	1.78778	3.76e-06	8.34e-05	yes	up	acetyl xylan esterase	ENOG4111V6F(S:Function unknown); ENOG410Y7BW(S:Function unknown); ENOG411139A(U:Intracellular trafficking, secretion, and vesicular transport)	ENOG4111V6F(carbohydrate esterase family 5 protein); ENOG410Y7BW(esterase); ENOG411139A(carbohydrate esterase family 5 protein)
85211	1659	3.44576	1.78482	0.0019778	0.0180245	yes	up	MFS general substrate transporter	ENOG410XNQK(S:Function unknown)	ENOG410XNQK(set domain protein)
84969	717	3.44438	1.78424	0.00160941	0.0153495	yes	up	expressed protein	ENOG4111XSE(S:Function unknown)	ENOG4111XSE(conserved hypothetical protein)
122470	1720	3.42905	1.77781	1.9e-07	5.8e-06	yes	up	Exoglucanase 2	COG5297(G:Carbohydrate transport and metabolism)	COG5297(Cellobiohydrolase)
132831	1380	3.39488	1.76336	5.09e-07	1.4e-05	yes	up	phosphatidylserine decarboxylase family protein	COG0688(I:Lipid transport and metabolism)	COG0688(Phosphatidylserine decarboxylase)
37010	1548	3.34568	1.7423	7.43e-06	0.000149967	yes	up	hypothetical protein	ENOG410XSYA(S:Function unknown); ENOG41102Z0(S:Function unknown)	ENOG410XSYA(Cryptococcal mannosyltransferase 1); ENOG41102Z0(Cryptococcal mannosyltransferase 1)
80534	927	3.34484	1.74194	8.07e-08	2.7e-06	yes	up	hypothetical protein	ENOG410YQ4W(S:Function unknown); ENOG4110VIM(S:Function unknown)	ENOG410YQ4W(-); ENOG4110VIM(-)
65134	966	3.32467	1.73321	1.33e-09	5.65e-08	yes	up	Cyclin-domain containing protein	ENOG4111TTK(E:Amino acid transport and metabolism)	ENOG4111TTK(acetolactate synthase)
126155	582	3.30512	1.7247	8.93e-10	3.84e-08	yes	up	hypothetical protein	ENOG410YMME(S:Function unknown)	ENOG410YMME(-)
13268	1524	3.27551	1.71172	4.64e-09	1.85e-07	yes	up	MFS general substrate transporter	COG0477(G:Carbohydrate transport and metabolism)	COG0477(Class II aldolase adducin)
84760	939	3.27393	1.71102	0.00122877	0.0123067	yes	up	NAD(P)-binding protein	COG1028(S:Function unknown)	COG1028(Oxysterol-binding protein)
36211	375	3.2731	1.71066	0.000206605	0.00276135	yes	up	hypothetical protein	ENOG410XUR1(S:Function unknown)	ENOG410XUR1(Protein of unknown function (DUF3602))
75541	465	3.26238	1.70592	6.29e-12	3.8e-10	yes	up	hypothetical protein	ENOG410YSDP(S:Function unknown); ENOG4110V0J(S:Function unknown)	ENOG410YSDP(BYS1 domain protein); ENOG4110V0J(Blastomyces yeast-phase-specific protein)
25066	638	3.25588	1.70305	9.15e-11	4.76e-09	yes	up	hypothetical protein
72489	1257	3.21575	1.68516	1.29e-06	3.17e-05	yes	up	endoglucanase III	COG2730(S:Function unknown)	COG2730(short chain dehydrogenase)
137900	1783	3.21235	1.68363	1.71e-10	8.52e-09	yes	up	transporter protein smf2	COG1914(P:Inorganic ion transport and metabolism)	COG1914(H( )-stimulated, divalent metal cation uptake system (By similarity))
91026	900	3.20905	1.68215	0.000497519	0.00570659	yes	up	hypothetical protein	ENOG410YKXF(S:Function unknown)	ENOG410YKXF(-)
124154	566	3.15695	1.65853	0.00196386	0.0179606	yes	up	expressed protein
53831	597	3.1505	1.65558	5.65e-07	1.53e-05	yes	up	hypothetical protein	ENOG410YH64(S:Function unknown)	ENOG410YH64(Conserved hypothetical, protein)
128297	2385	3.13622	1.64903	0.00530293	0.0392035	yes	up	TPA: alpha-fucosidase	ENOG410XPGV(S:Function unknown)	ENOG410XPGV(alpha-l-fucosidase)
127156	936	3.09953	1.63205	1.61e-07	5.06e-06	yes	up	putative 3-oxo-5-alpha-steroid 4-dehydrogenase	ENOG4111JQM(S:Function unknown)	ENOG4111JQM(Plays a key role in early steps of protein N-linked glycosylation by being required for the conversion of polyprenol into dolichol. Dolichols are required for the synthesis of dolichol-linked monosaccharides and the oligosaccharide precursor used for N-glycosylation. Acts as a polyprenol reductase that promotes the reduction of the alpha-isoprene unit of polyprenols into dolichols in …
109243	1974	3.08054	1.62318	1.41e-08	5.4e-07	yes	up	General substrate transporter	ENOG410XNQK(S:Function unknown)	ENOG410XNQK(Conserved hypothetical, protein)
77242	1194	3.07577	1.62095	4.48e-06	9.81e-05	yes	up	hypothetical protein	ENOG410YPXB(S:Function unknown)	ENOG410YPXB(-)
108979	700	3.06816	1.61738	2.27e-05	0.000397938	yes	up	hypothetical protein	ENOG41123P4(S:Function unknown)	ENOG41123P4(Conserved hypothetical, protein)
92198	1767	3.06721	1.61693	4.33e-07	1.2e-05	yes	up	phosphoenolpyruvate carboxykinase	COG1866(C:Energy production and conversion)	COG1866(Phosphoenolpyruvate Carboxylase)
119876	520	3.06028	1.61366	0.00614792	0.0439895	yes	up	expressed protein
106623	807	3.02002	1.59456	0.000867821	0.00915015	yes	up	expressed protein
124478	604	2.99903	1.5845	0.000202063	0.00270528	yes	up	expressed protein
98788	2763	2.99581	1.58295	3.76e-07	1.05e-05	yes	up	xylanase regulator 1	ENOG410YDEK(K:Transcription)	ENOG410YDEK(Transcriptional activator of the xylanolytic system. Involved in the induction of a variety of cellulolytic and xylanolytic enzymes in the presence of their respective substrates. Binds to the DNA sequence 5'-GGCTAAA-3')
93634	1686	2.99094	1.5806	0.00138226	0.0135308	yes	up	hypothetical protein	ENOG410XPMX(S:Function unknown)	ENOG410XPMX(xanthan lyase)
24205	1216	2.92879	1.55031	0.000733455	0.00798195	yes	up	integral membrane protein	ENOG410YBBR(S:Function unknown)	ENOG410YBBR(-)
117122	570	2.90717	1.53962	3.38e-07	9.54e-06	yes	up	expressed protein
88244	984	2.90652	1.53929	1.01e-05	0.000192556	yes	up	putative short-chain dehydrogenase	COG1028(S:Function unknown)	COG1028(NECAP endocytosis associated)
33761	963	2.89652	1.53432	1.01e-10	5.17e-09	yes	up	NAD(P)-binding protein	COG0604(S:Function unknown)	COG0604(WGS project CABT00000000 data, contig)
136547	2235	2.86846	1.52028	2.95e-05	0.000508231	yes	up	beta-D-glucoside glucohydrolase I	COG1472(S:Function unknown)	COG1472(integral membrane protein)
38503	360	2.8667	1.51939	2.03e-06	4.78e-05	yes	up	hypothetical protein
88456	1020	2.85329	1.51262	7.57e-09	2.95e-07	yes	up	hypothetical protein	ENOG4112C7H(S:Function unknown)	ENOG4112C7H(Rogdi leucine zipper containing protein)
137795	1313	2.82766	1.49961	2.87e-08	1.04e-06	yes	up	putative MFS transporter	COG0738(S:Function unknown); ENOG410YCTC(S:Function unknown)	COG0738(-); ENOG410YCTC(Major Facilitator Superfamily)
127115	1401	2.82758	1.49957	7.04e-08	2.39e-06	yes	up	beta-glucosidase	COG2723(S:Function unknown)	COG2723(conserved hypothetical protein)
127981	1032	2.81743	1.49438	1.09e-05	0.00020636	yes	up	NAD-binding Rossmann fold oxidoreductase	COG0673(S:Function unknown)	COG0673(-)
69465	1794	2.80234	1.48663	1.56e-09	6.57e-08	yes	up	hypothetical protein	COG0281(S:Function unknown)	COG0281(Conserved hypothetical, protein)
138519	2005	2.79378	1.48222	2.42e-05	0.000421129	yes	up	General substrate transporter	ENOG410XNQK(S:Function unknown)	ENOG410XNQK(Dehydrogenase reductase)
110377	1920	2.79106	1.48081	1.07e-10	5.45e-09	yes	up	expressed protein	ENOG410YZYV(S:Function unknown)	ENOG410YZYV(-)
5956	2145	2.78478	1.47756	1.43e-08	5.48e-07	yes	up	Ku70/Ku80 N-terminal alpha/beta domain-containing protein	ENOG410YKH9(L:Replication, recombination and repair)	ENOG410YKH9(X-ray repair complementing defective repair in Chinese hamster cells 5)
70392	810	2.78434	1.47734	0.000338188	0.00411101	yes	up	SNase-domain containing protein	COG1525(S:Function unknown)	COG1525(protein 2 3 complex subunit)
118631	459	2.77161	1.47072	2.79e-07	8.12e-06	yes	up	expressed protein
130622	1056	2.76132	1.46536	0.00195353	0.017887	yes	up	expressed protein	ENOG4111RD7(S:Function unknown)	ENOG4111RD7(-)
123153	546	2.74887	1.45884	3.26e-08	1.17e-06	yes	up	glyoxalase family protein	COG0346(E:Amino acid transport and metabolism)	COG0346(glyoxalase bleomycin resistance protein dioxygenase)
127022	399	2.7373	1.45275	0.00421981	0.0329137	yes	up	prolyl endopeptidase	ENOG4111PVT(S:Function unknown)	ENOG4111PVT(glyoxalase bleomycin resistance protein dioxygenase)
105293	466	2.71703	1.44203	4.16e-08	1.45e-06	yes	up	Epl1 protein	ENOG4111YGH(S:Function unknown)	ENOG4111YGH(Allergenic cerato-platanin Asp F13)
37895	1755	2.71476	1.44082	0.00410168	0.0321856	yes	up	siderophore iron transporter	ENOG410XNQK(S:Function unknown)	ENOG410XNQK(Conserved hypothetical, protein)
77664	3303	2.71183	1.43927	3.92e-05	0.000646951	yes	up	cation-transporting ATPase pma1	COG0474(P:Inorganic ion transport and metabolism)	COG0474((ABC) transporter)
71534	1737	2.70647	1.43641	0.00011136	0.00163104	yes	up	WSC-domain containing protein	ENOG4111FP9(S:Function unknown)	ENOG4111FP9(WSC domain containing)
130860	1722	2.6902	1.42771	0.000282971	0.00355514	yes	up	family 13 glycoside hydrolase	COG0366(O:Posttranslational modification, protein turnover, chaperones)	COG0366(molybdopterin synthase small subunit CnxG)
95331	982	2.67443	1.41923	6e-07	1.62e-05	yes	up	expressed protein	ENOG410Z8PU(S:Function unknown)	ENOG410Z8PU(-)
118131	478	2.67419	1.4191	0.00145845	0.0141876	yes	up	expressed protein
104220	1482	2.66703	1.41523	1.05e-05	0.000199109	yes	up	swollenin	ENOG410XW5A(G:Carbohydrate transport and metabolism)	ENOG410XW5A(May cause loosening and extension of plant cell walls by disrupting non-covalent bonding between cellulose microfibrils and matrix glucans. No enzymatic activity has been found. May be required for rapid internodal elongation in deepwater rice during submergence (By similarity))
136988	2187	2.66156	1.41227	2.63e-07	7.73e-06	yes	up	General substrate transporter	ENOG410XNQK(S:Function unknown)	ENOG410XNQK(-)
45604	1257	2.66012	1.41149	2.94e-07	8.48e-06	yes	up	hypothetical protein	ENOG410YJY9(S:Function unknown)	ENOG410YJY9(-)
80532	1248	2.65614	1.40933	1.81e-07	5.62e-06	yes	up	Concanavalin A-like lectin/glucanase	ENOG4111S1B(S:Function unknown)	ENOG4111S1B(glycoside hydrolase family 16 protein)
121662	1203	2.6554	1.40893	5.81e-09	2.3e-07	yes	up	expressed protein
39009	1917	2.65242	1.40731	1.73e-05	0.000313152	yes	up	hypothetical protein
137229	1486	2.63829	1.3996	6.38e-06	0.000133355	yes	up	MFS general substrate transporter	COG0738(S:Function unknown)	COG0738(tRNA methyltransferase 6 homolog (S. cerevisiae))
121449	1118	2.63345	1.39695	2.8e-05	0.000483324	yes	up	hypothetical protein	ENOG4110SI2(S:Function unknown)	ENOG4110SI2(-)
75795	981	2.62782	1.39387	1.47e-07	4.68e-06	yes	up	NAD(P)-binding protein	COG1028(S:Function unknown)	COG1028(Conserved hypothetical, protein)
37103	783	2.61768	1.38829	8.27e-06	0.000163399	yes	up	hypothetical protein	ENOG410YGI0(S:Function unknown)	ENOG410YGI0(-)
102774	1720	2.61222	1.38527	1.88e-07	5.75e-06	yes	up	MFS general substrate transporter	ENOG410ZITE(U:Intracellular trafficking, secretion, and vesicular transport)	ENOG410ZITE(Involved in cell fusion during mating by stabilizing the plasma membrane fusion event (By similarity))
39091	816	2.6104	1.38427	5.44e-05	0.000877834	yes	up	hypothetical protein	ENOG410YEGP(S:Function unknown)	ENOG410YEGP(-)
129558	1602	2.59382	1.37508	0.00112672	0.0114763	yes	up	putative triacylglycerol lipase	COG2272(G:Carbohydrate transport and metabolism)	COG2272(hydrolase family 43)
32207	1272	2.58567	1.37054	4.16e-06	9.14e-05	yes	up	hypothetical protein	ENOG411005Z(O:Posttranslational modification, protein turnover, chaperones)	ENOG411005Z(Matrixin)
42023	1608	2.58183	1.36839	0.00242321	0.0211441	yes	up	hypothetical protein	ENOG4111A8Y(S:Function unknown); ENOG410YDXZ(S:Function unknown)	ENOG4111A8Y(-); ENOG410YDXZ(Fungal specific transcription factor domain)
26904	2011	2.57734	1.36589	1.16e-06	2.91e-05	yes	up	putative peptide transporter	COG3104(E:Amino acid transport and metabolism)	COG3104(transporter)
135579	1847	2.57446	1.36427	4.96e-05	0.000805962	yes	up	XLF-domain containing protein	ENOG411223H(S:Function unknown)	ENOG411223H(Conserved hypothetical, protein)
137680	2287	2.56403	1.35841	0.000189732	0.00256666	yes	up	hypothetical protein	ENOG4111V1C(O:Posttranslational modification, protein turnover, chaperones)	ENOG4111V1C(peroxisomal biogenesis factor)
11152	936	2.56116	1.3568	1.07e-06	2.75e-05	yes	up	Regulator of G protein signalling	ENOG4111SFC(S:Function unknown); ENOG41117PW(S:Function unknown)	ENOG4111SFC(Regulator of G protein signaling domain protein); ENOG41117PW(Regulator of G protein signaling domain)
74964	1686	2.56105	1.35674	7.81e-07	2.09e-05	yes	up	Protein kinase-like protein	COG0515(S:Function unknown)	COG0515(Ricin-type beta-trefoil lectin domain)
78569	1641	2.5563	1.35406	0.00363221	0.0294201	yes	up	cobW-domain containing protein	COG0523(S:Function unknown)	COG0523(Peroxisomal membrane protein)
108330	354	2.5529	1.35214	0.000145417	0.00203793	yes	up	expressed protein
111105	1708	2.55272	1.35203	4.86e-08	1.68e-06	yes	up	FAD/NAD(P)-binding domain-containing protein	COG2072(S:Function unknown)	COG2072(Conserved hypothetical, protein)
133710	2091	2.54869	1.34976	2.94e-08	1.06e-06	yes	up	ANK-repeat protein MBP1	COG0666(S:Function unknown)	COG0666(-)
115937	1095	2.54548	1.34794	1.03e-08	3.96e-07	yes	up	putative NADP(+)-dependent dehydrogenase	COG1028(S:Function unknown); ENOG410YBW2(S:Function unknown)	COG1028(Fungal Zn(2)-Cys(6) binuclear cluster domain); ENOG410YBW2(Fungal Zn(2)-Cys(6) binuclear cluster domain)
132735	1947	2.54424	1.34724	0.00203411	0.01843	yes	up	acid phosphatase precursor	COG1409(S:Function unknown)	COG1409(Alpha beta hydrolase)
131359	1611	2.53245	1.34054	3.58e-05	0.000599781	yes	up	MFS toxin efflux pump	ENOG410XNQK(S:Function unknown)	ENOG410XNQK(Conserved hypothetical, protein)
81580	840	2.51422	1.33011	9.63e-06	0.000186176	yes	up	hypothetical protein	ENOG4111M71(S:Function unknown)	ENOG4111M71(Conserved hypothetical, protein)
123875	480	2.51257	1.32916	8.74e-05	0.00132048	yes	up	expressed protein
142164	2020	2.51059	1.32803	2.17e-06	5.08e-05	yes	up	PTR2-domain containing protein	COG3104(E:Amino acid transport and metabolism)	COG3104(Catalyzes a trans-dehydration via an enolate intermediate (By similarity))
84595	1605	2.49583	1.31952	3.45e-08	1.23e-06	yes	up	Cytochrome P450	COG2124(S:Function unknown)	COG2124(rhomboid family)
124884	639	2.49117	1.31682	2.53e-05	0.00043903	yes	up	expressed protein
5300	1746	2.48612	1.3139	0.00344642	0.0280905	yes	up	putative efflux pump antibiotic resistance protein	ENOG410XNQK(S:Function unknown)	ENOG410XNQK(-)
74305	2298	2.47916	1.30985	2.7e-06	6.23e-05	yes	up	hypothetical protein	COG1472(S:Function unknown)	COG1472(-)
134945	594	2.47801	1.30918	0.00542278	0.0398543	yes	up	structural comparison of Two major endo-1%2C4-beta-Xylanases from Trichodrema Reesei	ENOG4111ZP8(G:Carbohydrate transport and metabolism); ENOG410YF2E(G:Carbohydrate transport and metabolism)	ENOG4111ZP8(Endo-14-beta-xylanase); ENOG410YF2E(Glycosyl hydrolases family 11)
79497	1464	2.47538	1.30765	9.39e-06	0.000183435	yes	up	hypothetical protein	ENOG410ZH3I(S:Function unknown)	ENOG410ZH3I(Conserved hypothetical, protein)
25432	1937	2.46264	1.30021	3.83e-05	0.000633223	yes	up	ALDH-like protein	COG1012(S:Function unknown)	COG1012(-)
71997	3453	2.45917	1.29817	1.65e-05	0.00030105	yes	up	hypothetical protein	COG0503(F:Nucleotide transport and metabolism); COG0277(F:Nucleotide transport and metabolism)	COG0503(Catalyzes a salvage reaction resulting in the formation of AMP, that is energically less costly than de novo synthesis (By similarity)); COG0277(Catalyzes a salvage reaction resulting in the formation of AMP, that is energically less costly than de novo synthesis (By similarity))
72950	1446	2.453	1.29455	1.28e-06	3.17e-05	yes	up	hypothetical protein	ENOG410XPNE(I:Lipid transport and metabolism)	ENOG410XPNE(Hydroxysteroid (17-beta) dehydrogenase 7)
121966	893	2.44286	1.28857	1.01e-06	2.6e-05	yes	up	hypothetical protein	ENOG4111D1C(S:Function unknown); ENOG410YWZ9(S:Function unknown)	ENOG4111D1C(-); ENOG410YWZ9(Conserved hypothetical, protein)
129814	774	2.43951	1.28659	3.83e-06	8.49e-05	yes	up	ribonuclease Trv%2C RNase Trv	ENOG4111M7G(K:Transcription)	ENOG4111M7G(Transcriptional activator of the xylanolytic system. Involved in the induction of a variety of cellulolytic and xylanolytic enzymes in the presence of their respective substrates. Binds to the DNA sequence 5'-GGCTAAA-3')
133915	1749	2.42623	1.27872	0.000364626	0.00435762	yes	up	hypothetical protein	ENOG41105QB(S:Function unknown)	ENOG41105QB(-)
69745	519	2.42234	1.2764	7.14e-05	0.00112441	yes	up	microsomal signal peptidase 18 kDa subunit	COG0681(S:Function unknown)	COG0681(-)
24069	1496	2.41728	1.27339	4.08e-06	8.97e-05	yes	up	hypothetical protein	ENOG4110XJY(S:Function unknown)	ENOG4110XJY(-)
107898	2168	2.41491	1.27197	3.84e-07	1.07e-05	yes	up	cytochrome P450 51B	COG2124(S:Function unknown)	COG2124(Protein of unknown function (DUF3074))
95791	2326	2.40968	1.26884	6.54e-06	0.000135924	yes	up	transcription factor PacC	COG5048(S:Function unknown)	COG5048(Conserved hypothetical, protein)
125785	1236	2.40365	1.26523	1.41e-05	0.000259784	yes	up	hypothetical protein	ENOG4111RQ3(S:Function unknown)	ENOG4111RQ3(conserved hypothetical protein)
123443	1904	2.39684	1.26113	5.33e-05	0.000862414	yes	up	expressed protein	ENOG410YJVF(S:Function unknown); COG5279(S:Function unknown)	ENOG410YJVF(-); COG5279(-)
89027	1620	2.39558	1.26038	0.000244055	0.00317671	yes	up	FAD/NAD(P)-binding domain-containing protein	COG2072(S:Function unknown)	COG2072(Conserved hypothetical, protein)
105266	1659	2.39332	1.25902	5.64e-08	1.93e-06	yes	up	SET domain-containing protein	COG2940(H:Coenzyme transport and metabolism)	COG2940(Catalyzes the oxidative ring opening of 3- hydroxyanthranilate to 2-amino-3-carboxymuconate semialdehyde, which spontaneously cyclizes to quinolinate (By similarity))
85693	1101	2.39041	1.25726	0.000291053	0.00363444	yes	up	hypothetical protein	COG3774(S:Function unknown)	COG3774(-)
98137	1973	2.38949	1.25671	1.75e-06	4.18e-05	yes	up	hypothetical protein	ENOG410YFJN(I:Lipid transport and metabolism)	ENOG410YFJN(PhoD-like phosphatase)
105258	1493	2.38528	1.25416	0.000114073	0.00166452	yes	up	expressed protein	ENOG410XVWF(S:Function unknown)	ENOG410XVWF(-)
133095	267	2.37427	1.24748	0.000382213	0.00453995	yes	up	expressed protein
137683	1221	2.36775	1.24352	1.13e-05	0.000213165	yes	up	hypothetical protein	ENOG411224M(U:Intracellular trafficking, secretion, and vesicular transport)	ENOG411224M(Required for protein translocation and folding in the endoplasmic reticulum (ER))
83816	783	2.36624	1.24259	1e-06	2.6e-05	yes	up	hypothetical protein	COG5587(S:Function unknown)	COG5587(TIGR02453 family)
60402	300	2.36596	1.24243	7.94e-06	0.000159444	yes	up	UPF0057-domain containing protein	ENOG4112A3C(S:Function unknown)	ENOG4112A3C(stress response RCI peptide)
101539	1806	2.36571	1.24228	4.34e-05	0.000712589	yes	up	hypothetical protein	ENOG4110QIJ(S:Function unknown)	ENOG4110QIJ(C6 zinc finger)
83737	777	2.36351	1.24093	2.59e-07	7.64e-06	yes	up	hypothetical protein	ENOG4111FQW(S:Function unknown)	ENOG4111FQW(WW domain binding protein 2)
124027	1104	2.35717	1.23705	4.77e-06	0.000103717	yes	up	hypothetical protein	ENOG410XVEF(S:Function unknown)	ENOG410XVEF(WW)
90847	1398	2.34627	1.23037	4.72e-05	0.00076979	yes	up	Glycoside hydrolase	COG5520(P:Inorganic ion transport and metabolism)	COG5520(Solute carrier family 31 copper transporters member)
115870	2198	2.34013	1.22659	0.000468773	0.00544363	yes	up	MFS general substrate transporter	ENOG410ZYHG(U:Intracellular trafficking, secretion, and vesicular transport)	ENOG410ZYHG(Transporter)
128664	471	2.33969	1.22632	1.65e-06	3.96e-05	yes	up	hypothetical protein	ENOG4110WCW(S:Function unknown); ENOG411240W(S:Function unknown)	ENOG4110WCW(-); ENOG411240W(Conserved hypothetical, protein)
127494	744	2.3378	1.22515	0.000124594	0.00178791	yes	up	putative 26S proteasome non-ATPase regulatory subunit 9	COG0265(S:Function unknown)	COG0265(GTP-binding nuclear protein)
138024	4806	2.33279	1.22205	0.000318462	0.00391396	yes	up	putative ABC transporter	COG1131(E:Amino acid transport and metabolism)	COG1131(histidinol phosphate phosphatase, hisj family)
137163	1597	2.32551	1.21755	3.19e-06	7.21e-05	yes	up	FAD-binding domain-containing protein	COG0277(S:Function unknown)	COG0277(-)
69330	1377	2.32544	1.2175	9.57e-06	0.000185475	yes	up	MFS general substrate transporter	COG0738(S:Function unknown)	COG0738(Conserved hypothetical, protein)
138970	1296	2.32392	1.21656	8.67e-06	0.000170656	yes	up	putative methyltransferase	COG2230(S:Function unknown)	COG2230(amidohydrolase)
103979	916	2.31845	1.21316	1.18e-05	0.000219575	yes	up	hypothetical protein	ENOG411286Q(S:Function unknown)	ENOG411286Q(-)
104234	1504	2.31585	1.21154	8.74e-06	0.000171452	yes	up	MFS phospholipid transporter Git1	ENOG410ZVN7(S:Function unknown)	ENOG410ZVN7(-)
125015	413	2.31318	1.20988	0.000548609	0.00617965	yes	up	expressed protein
68136	525	2.30904	1.20729	0.00328751	0.0270499	yes	up	hypothetical protein	ENOG4110WAC(S:Function unknown); ENOG4110WMS(S:Function unknown)	ENOG4110WAC(FBOX); ENOG4110WMS(FBOX)
123486	879	2.30025	1.20179	1.98e-06	4.69e-05	yes	up	hypothetical protein	ENOG4111AQ1(S:Function unknown)	ENOG4111AQ1(-)
93498	1380	2.29983	1.20153	0.00322975	0.0266874	yes	up	cellulosome enzyme	ENOG410ZSMX(G:Carbohydrate transport and metabolism)	ENOG410ZSMX(O-Glycosyl hydrolase family 30)
138447	1978	2.29443	1.19814	3.4e-06	7.63e-05	yes	up	hypothetical protein	ENOG4111U11(S:Function unknown)	ENOG4111U11(Conserved hypothetical, protein)
77989	1455	2.29296	1.19721	6.95e-06	0.00014336	yes	up	Glycoside hydrolase	COG2723(G:Carbohydrate transport and metabolism)	COG2723(beta-glucosidase)
80603	1287	2.29112	1.19605	0.000114815	0.00167222	yes	up	hypothetical protein	ENOG41118IE(S:Function unknown)	ENOG41118IE(-)
97525	1942	2.28546	1.19248	0.000862902	0.00912311	yes	up	family 2 glycosyl hydrolase	COG3250(G:Carbohydrate transport and metabolism)	COG3250(hydrolase family 2)
27041	1918	2.2838	1.19144	0.000296598	0.00369184	yes	up	Delta-1-pyrroline-5-carboxylate dehydrogenase 1	COG1012(S:Function unknown)	COG1012(Transcription factor)
120237	502	2.28223	1.19044	2.21e-05	0.000389381	yes	up	expressed protein	ENOG410Y37E(S:Function unknown)	ENOG410Y37E(Conserved hypothetical, protein)
9911	462	2.27949	1.18871	0.00419007	0.0327145	yes	up	expressed protein	ENOG410YSGG(S:Function unknown)	ENOG410YSGG(-)
140865	2943	2.27927	1.18857	1.19e-05	0.000222024	yes	up	expressed protein	ENOG4111HPS(S:Function unknown); ENOG410YC2J(S:Function unknown)	ENOG4111HPS(-); ENOG410YC2J(Heterokaryon incompatibility protein (HET))
6017	693	2.27845	1.18805	0.00179273	0.0166694	yes	up	PTPLA-domain containing protein	COG5198(S:Function unknown)	COG5198(Protein tyrosine phosphatase-like)
80242	207	2.27465	1.18565	4.08e-07	1.14e-05	yes	up	expressed protein	ENOG410YUIP(S:Function unknown)	ENOG410YUIP(CFEM domain)
139450	1806	2.27293	1.18455	0.00398167	0.0314998	yes	up	dicarboxylic amino acid permease	COG0531(S:Function unknown)	COG0531(-)
98455	2271	2.26957	1.18242	5.65e-06	0.000120055	yes	up	hypothetical protein	ENOG41120ZI(S:Function unknown)	ENOG41120ZI(C6 transcription factor)
121161	603	2.26725	1.18094	5.08e-05	0.000822582	yes	up	expressed protein
137899	987	2.26453	1.17921	6.06e-06	0.000127564	yes	up	methylene-fatty-acyl-phospholipid synthase	ENOG4111HY0(I:Lipid transport and metabolism)	ENOG4111HY0(phosphatidylethanolamine N-methyltransferase)
130653	426	2.26355	1.17859	9.34e-05	0.00139891	yes	up	hypothetical protein	ENOG410YTQE(S:Function unknown)	ENOG410YTQE(-)
64736	1302	2.25231	1.17141	0.000273833	0.00347509	yes	up	hypothetical protein	ENOG410YF8N(S:Function unknown)	ENOG410YF8N(-)
70483	900	2.25218	1.17132	1.86e-05	0.000334674	yes	up	hypothetical protein	ENOG410Z9SC(S:Function unknown); ENOG410Z8PU(S:Function unknown)	ENOG410Z9SC(-); ENOG410Z8PU(-)
5756	1527	2.25143	1.17084	0.00406224	0.0320265	yes	up	hypothetical protein	ENOG410ZCMW(O:Posttranslational modification, protein turnover, chaperones); ENOG410ZCMW(Z:Cytoskeleton)	ENOG410ZCMW(Cofactor D); ENOG410ZCMW(Cofactor D)
72483	441	2.24364	1.16584	5.04e-06	0.000108717	yes	up	PWI domain-containing protein	ENOG4111IMU(S:Function unknown)	ENOG4111IMU(serine arginine repetitive matrix)
90646	1539	2.24089	1.16407	0.000164	0.00225775	yes	up	putative MFS multidrug transporter	ENOG410XSE0(S:Function unknown)	ENOG410XSE0(Coiled-coil domain-containing protein)
91864	1539	2.24083	1.16404	8.02e-06	0.000160198	yes	up	arginine permease	COG0531(S:Function unknown)	COG0531(Arylsulfotransferase (ASST))
75778	1599	2.24033	1.16371	8.29e-05	0.00126349	yes	up	major facilitator superfamily protein	ENOG410XNQK(S:Function unknown)	ENOG410XNQK(STYKc)
109810	4335	2.23742	1.16183	5.39e-07	1.47e-05	yes	up	ABC transporter ABCl1	COG0842(V:Defense mechanisms)	COG0842((ABC) transporter)
37839	1977	2.23062	1.15745	0.00151679	0.0145912	yes	up	hypothetical protein	ENOG4110XPN(S:Function unknown); ENOG410YESX(S:Function unknown)	ENOG4110XPN(Fungal specific transcription factor domain); ENOG410YESX(Fungal specific transcription factor domain)
124744	414	2.22494	1.15376	5.17e-06	0.000111084	yes	up	expressed protein
8520	480	2.2205	1.15089	0.000583835	0.00651754	yes	up	hypothetical protein	ENOG410YM57(S:Function unknown)	ENOG410YM57(Membrane-associating domain)
131016	849	2.21537	1.14755	0.00415749	0.0324926	yes	up	hypothetical protein	ENOG4111R3Y(S:Function unknown)	ENOG4111R3Y(Conserved hypothetical, protein)
138710	1713	2.21352	1.14634	8.22e-06	0.000162939	yes	up	golgi GDP-mannose transporter	COG5070(U:Intracellular trafficking, secretion, and vesicular transport)	COG5070(Solute carrier family 35)
101852	1182	2.20898	1.14338	6.17e-05	0.000983303	yes	up	Thioesterase/thiol ester dehydrase-isomerase	COG1946(I:Lipid transport and metabolism)	COG1946(acyl-CoA thioesterase)
142102	1735	2.20885	1.14329	1.39e-06	3.39e-05	yes	up	glucokinase	COG5026(S:Function unknown)	COG5026(Gnat family acetyltransferase)
25362	1394	2.20665	1.14186	3.43e-06	7.68e-05	yes	up	Glycine cleavage system T protein	COG0404(E:Amino acid transport and metabolism)	COG0404(The glycine cleavage system catalyzes the degradation of glycine (By similarity))
131579	612	2.20351	1.1398	0.000266687	0.00339546	yes	up	hypothetical protein
25104	3128	2.20158	1.13854	2.8e-05	0.000483324	yes	up	Pectin lyase-like protein	ENOG410XTFG(G:Carbohydrate transport and metabolism)	ENOG410XTFG(glycoside hydrolase family 55 protein)
139776	1557	2.19123	1.13174	2.2e-05	0.000388499	yes	up	hypothetical protein	ENOG410Y2HB(K:Transcription)	ENOG410Y2HB(Transcription factor)
122805	406	2.18984	1.13083	1.64e-06	3.94e-05	yes	up	expressed protein
26270	1791	2.18607	1.12834	0.00378896	0.0303428	yes	up	Probable lysosomal cobalamin transporter	ENOG410XPKG(U:Intracellular trafficking, secretion, and vesicular transport)	ENOG410XPKG(lysosomal cobalamin transporter. Required to export cobalamin from lysosomes allowing its conversion to cofactors (By similarity))
135026	591	2.18474	1.12746	0.000170867	0.00234401	yes	up	hypothetical protein	ENOG410YV7B(S:Function unknown)	ENOG410YV7B(IgE-binding protein)
97200	1593	2.18203	1.12567	3.61e-05	0.000603371	yes	up	Homeobox-domain containing protein	ENOG410XV7H(K:Transcription)	ENOG410XV7H(homeobox transcription factor)
141866	986	2.18121	1.12513	4.09e-05	0.000671901	yes	up	hypothetical protein	ENOG4112BC8(S:Function unknown)	ENOG4112BC8(Conserved hypothetical, protein)
90302	2544	2.1796	1.12406	0.00366412	0.0295557	yes	up	Alpha-glucuronidase	COG3661(G:Carbohydrate transport and metabolism)	COG3661(alpha-glucuronidase activity)
136031	1487	2.17876	1.12351	2.26e-06	5.27e-05	yes	up	hypothetical protein	ENOG41114S2(S:Function unknown)	ENOG41114S2(-)
114628	2950	2.16843	1.11665	0.000529196	0.00599345	yes	up	chitin synthase	COG1215(O:Posttranslational modification, protein turnover, chaperones)	COG1215(ubiquitin-conjugating enzyme)
125562	620	2.16687	1.11561	7.26e-05	0.00113871	yes	up	hypothetical protein	ENOG410YS6Z(S:Function unknown)	ENOG410YS6Z(-)
81550	927	2.16483	1.11425	9.57e-06	0.000185475	yes	up	hypothetical protein	ENOG410YJ9V(S:Function unknown)	ENOG410YJ9V(-)
93825	1790	2.16224	1.11253	0.000538559	0.00609064	yes	up	ammonium permease MepC	COG0004(S:Function unknown)	COG0004(Phosphotransferase enzyme family)
104709	1582	2.15863	1.11012	0.00318533	0.0264043	yes	up	dolichyl glycosyltransferase	ENOG410XPPM(S:Function unknown)	ENOG410XPPM(Asparagine-linked glycosylation 8, alpha-1,3-glucosyltransferase homolog (S. cerevisiae))
130619	1383	2.15665	1.10879	0.00014786	0.00206473	yes	up	hypothetical protein	ENOG410YHYY(S:Function unknown)	ENOG410YHYY(-)
119685	470	2.15611	1.10843	3.57e-06	7.97e-05	yes	up	expressed protein
75405	1359	2.15585	1.10825	1.48e-05	0.000271743	yes	up	aspartic endopeptidase	ENOG410XNV7(S:Function unknown)	ENOG410XNV7(Transcription factor)
41450	1398	2.15481	1.10756	0.00186837	0.0172901	yes	up	HET-domain containing protein	ENOG410YR4W(S:Function unknown); ENOG410YA50(S:Function unknown)	ENOG410YR4W(Heterokaryon incompatibility protein (HET)); ENOG410YA50(Heterokaryon incompatibility protein (HET))
94665	1437	2.15247	1.106	6.16e-05	0.000982992	yes	up	oxalate decarboxylase family bicupin	COG2140(S:Function unknown)	COG2140(Protein of unknown function (DUF1275))
101849	1594	2.15144	1.1053	0.000121514	0.00175016	yes	up	putative aspartic endopeptidase	ENOG410XNV7(S:Function unknown)	ENOG410XNV7(G-patch domain)
6253	864	2.15042	1.10462	2.16e-05	0.000382763	yes	up	hypothetical protein	ENOG41121N2(S:Function unknown)	ENOG41121N2(Involucrin repeat protein)
37178	402	2.14728	1.10251	0.000995152	0.0103528	yes	up	vacuolar transporter chaperone 1	COG5264(S:Function unknown)	COG5264(Dynein light chain tctex1)
11712	366	2.14688	1.10224	0.00192191	0.0177016	yes	up	hypothetical protein
141126	1559	2.14616	1.10176	4.94e-06	0.000106994	yes	up	UDP-Glycosyltransferase/glycogen phosphorylase	COG1819(P:Inorganic ion transport and metabolism)	COG1819(Sodium hydrogen exchanger)
25213	1825	2.14597	1.10163	1.23e-06	3.04e-05	yes	up	hypothetical protein	COG1716(U:Intracellular trafficking, secretion, and vesicular transport)	COG1716(vacuolar protein sorting)
107015	1971	2.14548	1.1013	3.31e-05	0.00056007	yes	up	Delta-9 acyl-CoA desaturase with haem/steroid binding region	COG1398(I:Lipid transport and metabolism)	COG1398(desaturase)
140746	2432	2.14408	1.10036	0.000709621	0.00776597	yes	up	beta-xylosidase	COG1472(S:Function unknown)	COG1472(integral membrane protein)
81850	1554	2.14399	1.1003	9.85e-05	0.00146682	yes	up	hypothetical protein	ENOG411177P(S:Function unknown)	ENOG411177P(-)
103095	595	2.14368	1.10009	0.00339844	0.0277866	yes	up	expressed protein	ENOG410Y1QZ(S:Function unknown)	ENOG410Y1QZ(-)
133708	936	2.14332	1.09985	1.12e-06	2.85e-05	yes	up	hypothetical protein	ENOG41118B0(S:Function unknown)	ENOG41118B0(-)
98167	1302	2.14208	1.09902	0.000457013	0.00532294	yes	up	fumarylacetoacetate hydrolase FahA	COG0179(K:Transcription)	COG0179(apoptosis antagonizing transcription factor)
12549	2829	2.13726	1.09576	0.00519966	0.038734	yes	up	beta-mannosidase A	COG3250(S:Function unknown)	COG3250(-)
38585	13698	2.13208	1.09226	4.53e-05	0.000740733	yes	up	hypothetical protein	COG1020(Q:Secondary metabolites biosynthesis, transport and catabolism)	COG1020(non-ribosomal peptide synthetase)
108306	1771	2.12799	1.08949	0.000244984	0.00318153	yes	up	FAD/NAD(P)-binding domain-containing protein	ENOG410XT3M(S:Function unknown)	ENOG410XT3M(Conserved hypothetical, protein)
92333	1545	2.12693	1.08877	0.00178853	0.0166502	yes	up	Glycerol kinase	COG0554(C:Energy production and conversion)	COG0554(Key enzyme in the regulation of glycerol uptake and metabolism (By similarity))
142783	29694	2.12413	1.08687	0.000136561	0.00192768	yes	up	hypothetical protein	COG1020(Q:Secondary metabolites biosynthesis, transport and catabolism)	COG1020(non-ribosomal peptide synthetase)
139847	1045	2.12028	1.08425	0.000282597	0.00355514	yes	up	putative hemolysin-III channel protein Izh2	COG1272(K:Transcription)	COG1272(Transcription factor tfiiic complex subunit tfc6)
26314	1965	2.11839	1.08297	3.19e-06	7.21e-05	yes	up	hypothetical protein	ENOG4111IBW(S:Function unknown)	ENOG4111IBW(Conserved hypothetical, protein)
96373	667	2.11829	1.0829	2.09e-05	0.000372031	yes	up	hypothetical protein	ENOG411280G(S:Function unknown)	ENOG411280G(Conserved hypothetical, protein)
23525	2447	2.11761	1.08244	0.000360114	0.00431694	yes	up	MFS general substrate transporter	ENOG410YAXT(G:Carbohydrate transport and metabolism)	ENOG410YAXT(Major Facilitator Superfamily)
9778	921	2.11557	1.08105	9.2e-05	0.00138088	yes	up	methyl transferase	ENOG4111HNN(S:Function unknown); ENOG410YKW0(S:Function unknown)	ENOG4111HNN(regulator of secondary metabolism LaeA); ENOG410YKW0(-)
98617	1694	2.11379	1.07983	0.000191061	0.00258015	yes	up	TPR-like protein	COG0484(U:Intracellular trafficking, secretion, and vesicular transport)	COG0484(signal recognition particle 14kD protein)
136770	1123	2.11319	1.07942	0.00172098	0.0161371	yes	up	acetyl esterase	ENOG4111JEM(S:Function unknown); ENOG4111ZMV(S:Function unknown)	ENOG4111JEM(carbohydrate esterase family 16 protein); ENOG4111ZMV(GDSL lipase acylhydrolase family protein)
95009	962	2.1109	1.07786	0.000220605	0.00291843	yes	up	NmrA family transcriptional regulator	ENOG4111PBR(S:Function unknown)	ENOG4111PBR(NmrA-like family)
135214	358	2.11042	1.07753	0.00657349	0.0465219	yes	up	glucose repressible protein Grg1	ENOG410YWA5(G:Carbohydrate transport and metabolism)	ENOG410YWA5(Catalyzes the phosphorylation of NAD to NADP. Utilizes ATP and other nucleoside triphosphates as well as inorganic polyphosphate as a source of phosphorus (By similarity))
11643	1785	2.10724	1.07535	0.00173072	0.0161894	yes	up	retrograde regulation protein	COG0248(F:Nucleotide transport and metabolism); COG0248(P:Inorganic ion transport and metabolism)	COG0248(ppx gppa phosphatase); COG0248(ppx gppa phosphatase)
140956	1737	2.09289	1.0655	0.000285786	0.00358013	yes	up	protein transport protein SEC61 alpha subunit	COG0201(U:Intracellular trafficking, secretion, and vesicular transport)	COG0201(The central subunit of the protein translocation channel SecYEG. Consists of two halves formed by TMs 1-5 and 6-10. These two domains form a lateral gate at the front which open onto the bilayer between TMs 2 and 7, and are clamped together by SecE at the back. The channel is closed by both a pore ring composed of hydrophobic SecY resides and a short helix (helix 2A) on the extracellular …
135812	1404	2.08437	1.05961	0.00205654	0.0185041	yes	up	hypothetical protein	ENOG4111HQG(S:Function unknown)	ENOG4111HQG(-)
85192	3624	2.08356	1.05905	3.5e-05	0.000589059	yes	up	hypothetical protein	ENOG4111AHK(S:Function unknown); ENOG4110WVB(S:Function unknown)	ENOG4111AHK(-); ENOG4110WVB(-)
94088	1387	2.08253	1.05834	8.5e-05	0.00129176	yes	up	hypothetical protein	ENOG410ZYZN(S:Function unknown)	ENOG410ZYZN(Conserved hypothetical, protein)
98182	1641	2.08043	1.05688	0.000198049	0.0026561	yes	up	Homogentisate 1%2C2-dioxygenase	COG3508(Q:Secondary metabolites biosynthesis, transport and catabolism)	COG3508(homogentisate 1,2-dioxygenase activity)
120347	456	2.08015	1.05668	3.09e-05	0.00052423	yes	up	expressed protein	ENOG410ZCYG(S:Function unknown)	ENOG410ZCYG(Conserved serine-rich protein)
123719	838	2.08003	1.0566	0.000466584	0.0054263	yes	up	expressed protein
26110	1048	2.07822	1.05535	0.000233359	0.00305602	yes	up	hypothetical protein	ENOG4112254(S:Function unknown)	ENOG4112254(-)
117066	612	2.0761	1.05388	3.82e-05	0.000633223	yes	up	expressed protein
8196	612	2.07158	1.05073	0.000119267	0.00172417	yes	up	xanthine phosphoribosyltransferase 1	COG2236(S:Function unknown)	COG2236(phosphoribosyltransferase)
81810	492	2.071	1.05033	0.00091555	0.00960364	yes	up	hypothetical protein
32223	594	2.06855	1.04862	0.000579111	0.00647408	yes	up	hypothetical protein
121529	566	2.06578	1.04669	7.44e-05	0.00115706	yes	up	expressed protein
136094	1103	2.06284	1.04463	0.00232015	0.0203587	yes	up	expressed protein	ENOG4112A0V(S:Function unknown)	ENOG4112A0V(Conserved hypothetical, protein)
103593	1721	2.06276	1.04457	9.55e-06	0.000185475	yes	up	hypothetical protein	ENOG4111H6A(S:Function unknown)	ENOG4111H6A(Conserved hypothetical, protein)
103941	703	2.06119	1.04348	0.000211444	0.00281636	yes	up	hypothetical protein	ENOG410Z0G4(O:Posttranslational modification, protein turnover, chaperones)	ENOG410Z0G4(PPIases accelerate the folding of proteins (By similarity))
66752	825	2.05374	1.03826	2.55e-05	0.000441647	yes	up	hypothetical protein	COG2273(E:Amino acid transport and metabolism)	COG2273(zinc metalloprotease)
104343	1646	2.05199	1.03702	0.000154527	0.00214247	yes	up	ammonium permease	COG0004(P:Inorganic ion transport and metabolism)	COG0004(ammonium Transporter)
82267	453	2.05134	1.03656	0.0027944	0.0237707	yes	up	hypothetical protein	ENOG410YT5F(S:Function unknown); ENOG410YTT2(S:Function unknown)	ENOG410YT5F(Eukaryotic aspartyl protease); ENOG410YTT2(Kp4)
39591	1104	2.05093	1.03628	9.65e-05	0.00144391	yes	up	Cyclin	ENOG4111TTK(S:Function unknown)	ENOG4111TTK(Cyclin-dependent protein kinase)
125145	1615	2.04773	1.03402	0.000146163	0.0020447	yes	up	hypothetical protein	COG0246(G:Carbohydrate transport and metabolism)	COG0246(Mannitol dehydrogenase)
136611	1198	2.0459	1.03274	0.000153815	0.00213641	yes	up	sorbitol dehydrogenase	COG1063(S:Function unknown)	COG1063(-)
130953	1272	2.04539	1.03238	0.000232853	0.00305454	yes	up	hypothetical protein	ENOG4111UD7(S:Function unknown); ENOG4110X6Y(S:Function unknown)	ENOG4111UD7(-); ENOG4110X6Y(-)
96271	1329	2.03757	1.02685	3.02e-05	0.000516361	yes	up	hypothetical protein	ENOG4111W8M(S:Function unknown)	ENOG4111W8M(Conserved hypothetical, protein)
127164	2532	2.03731	1.02667	3.09e-05	0.00052423	yes	up	hypothetical protein	COG4886(T:Signal transduction mechanisms)	COG4886(serine threonine-protein phosphatase)
54287	1410	2.03424	1.02449	0.000696432	0.00764309	yes	up	hypothetical protein	ENOG410XQ9Y(S:Function unknown)	ENOG410XQ9Y(folliculin)
35993	2226	2.0283	1.02027	0.000117598	0.00170637	yes	up	hypothetical protein	COG0699(S:Function unknown)	COG0699(-)
116606	1135	2.02204	1.01581	0.00130882	0.0129092	yes	up	expressed protein	ENOG410XW6P(S:Function unknown)	ENOG410XW6P(-)
43286	813	2.02063	1.0148	0.0022084	0.0195543	yes	up	NAD(P)-binding protein	COG1028(S:Function unknown)	COG1028(-)
89026	1749	2.01779	1.01278	3.33e-05	0.000562194	yes	up	hypothetical protein	ENOG4111GA7(S:Function unknown)	ENOG4111GA7(-)
139320	3320	2.01597	1.01147	7.97e-05	0.00122986	yes	up	hypothetical protein	COG1554(G:Carbohydrate transport and metabolism)	COG1554(hydrolase family 65)
82194	888	2.0142	1.01021	0.000498008	0.00570659	yes	up	hypothetical protein
85748	561	2.01353	1.00973	8.23e-05	0.00125898	yes	up	rheb small monomeric GTPase RhbA	COG1100(S:Function unknown)	COG1100(Wings apart-like protein regulation of heterochromatin)
124498	659	2.00634	1.00457	0.000312419	0.00385185	yes	up	expressed protein	ENOG410Y37E(S:Function unknown)	ENOG410Y37E(Conserved hypothetical, protein)
129671	2331	2.00587	1.00422	0.00109641	0.0112411	yes	up	hypothetical protein	ENOG410XNZ6(K:Transcription)	ENOG410XNZ6(Transcription factor)
130786	1284	2.00415	1.00299	0.000344064	0.00415726	yes	up	PLC-like phosphodiesterase	ENOG410Y3PH(S:Function unknown)	ENOG410Y3PH(PI-PLC X domain-containing protein)
92315	1554	2.00234	1.00169	0.00398195	0.0314998	yes	up	putative bicyclomycin resistance protein	ENOG410YEA7(S:Function unknown)	ENOG410YEA7(Sugar (and other) transporter)
25484	1485	2.00109	1.00078	6.31e-05	0.00100346	yes	up	Farnesyl-diphosphate farnesyltransferase	COG1562(S:Function unknown)	COG1562(Conserved hypothetical, protein)
136107	936	0.498908	-1.00316	4.53e-05	0.000740733	yes	down	hypothetical protein	ENOG410YPN4(S:Function unknown)	ENOG410YPN4(PEX11 domain protein)
82309	3213	0.498018	-1.00573	0.000104038	0.00153826	yes	down	family 47 glycosyl hydrolase	ENOG410XS6F(O:Posttranslational modification, protein turnover, chaperones)	ENOG410XS6F(ER degradation enhancer, mannosidase alpha-like)
95416	540	0.495932	-1.01179	0.000265765	0.00338927	yes	down	expressed protein	ENOG410ZG6H(S:Function unknown)	ENOG410ZG6H(-)
108575	1775	0.495345	-1.01349	0.000254117	0.00327286	yes	down	putative DnaJ domain protein	COG0484(S:Function unknown)	COG0484(Neutrophil cytosolic factor 2)
26315	852	0.4943	-1.01654	8.2e-06	0.000162939	yes	down	Ribosomal protein L10e	COG0197(J:Translation, ribosomal structure and biogenesis)	COG0197(Binds 23S rRNA and is also seen to make contacts with the A and possibly P site tRNAs (By similarity))
138392	924	0.493676	-1.01836	0.000136294	0.00192741	yes	down	DNase I-like protein	COG3568(S:Function unknown)	COG3568(Endonuclease/Exonuclease/phosphatase family)
127088	3063	0.493567	-1.01868	0.000743688	0.00808204	yes	down	Trypsin-like serine protease	COG0265(O:Posttranslational modification, protein turnover, chaperones)	COG0265(Serine protease)
103267	2513	0.493321	-1.0194	2.99e-05	0.000512832	yes	down	DUF323 domain protein	COG4301(S:Function unknown)	COG4301(Methyltransferase)
126327	960	0.492761	-1.02104	6.25e-06	0.000130976	yes	down	NAD(P)-binding protein	COG0702(S:Function unknown)	COG0702(Conserved hypothetical, protein)
143068	1736	0.49033	-1.02818	6.4e-06	0.000133442	yes	down	CRAL/TRIO domain-containing protein	ENOG410XRSQ(S:Function unknown)	ENOG410XRSQ(Magnesium-dependent phosphatase)
107551	1501	0.489209	-1.03148	6.78e-06	0.00014013	yes	down	methionine adenosyltransferase	COG0192(H:Coenzyme transport and metabolism)	COG0192(Catalyzes the formation of S-adenosylmethionine from methionine and ATP)
114225	815	0.488572	-1.03336	5.95e-05	0.000953802	yes	down	ubiquitin hydrolase L3	ENOG4111HNA(S:Function unknown)	ENOG4111HNA(Actin-interacting protein)
89807	909	0.488442	-1.03374	1.71e-05	0.000310375	yes	down	histone H3 methyltransferase DIM-5	COG2940(O:Posttranslational modification, protein turnover, chaperones)	COG2940(Ubiquitin domain containing)
127490	747	0.487397	-1.03683	5.55e-06	0.000118105	yes	down	hypothetical protein	COG0689(S:Function unknown)	COG0689(-)
72560	186	0.486219	-1.04032	1.53e-05	0.000280656	yes	down	hypothetical protein
34130	1065	0.485688	-1.0419	0.000831922	0.0088488	yes	down	hypothetical protein	ENOG410YQA5(S:Function unknown)	ENOG410YQA5(-)
38696	978	0.485046	-1.04381	0.00375376	0.0301648	yes	down	hypothetical protein	ENOG4111WUS(S:Function unknown)	ENOG4111WUS(Conserved hypothetical, protein)
87569	1680	0.482186	-1.05234	0.00113302	0.0115254	yes	down	AMP-binding enzyme domain protein	COG0318(E:Amino acid transport and metabolism)	COG0318(phospho-2-dehydro-3-deoxyheptonate aldolase)
141324	2329	0.480869	-1.05629	2.31e-05	0.000403911	yes	down	Acetyl-CoA synthetase-like protein	COG1022(I:Lipid transport and metabolism)	COG1022(Amp-dependent synthetase and ligase)
141428	3386	0.480297	-1.058	1.72e-05	0.000312062	yes	down	putative calcium P-type ATPase	COG0474(T:Signal transduction mechanisms)	COG0474(rho guanyl nucleotide exchange factor)
9419	786	0.479807	-1.05947	0.00145454	0.0141673	yes	down	hypothetical protein	ENOG4110XP2(S:Function unknown)	ENOG4110XP2(-)
98251	2078	0.476719	-1.06879	9.09e-06	0.000178042	yes	down	serine hydroxymethyltransferase	COG0112(E:Amino acid transport and metabolism)	COG0112(Catalyzes the reversible interconversion of serine and glycine with tetrahydrofolate (THF) serving as the one-carbon carrier. This reaction serves as the major source of one-carbon groups required for the biosynthesis of purines, thymidylate, methionine, and other important biomolecules. Also exhibits THF- independent aldolase activity toward beta-hydroxyamino acids, producing glycine and…
130611	996	0.476575	-1.06923	1.14e-05	0.00021446	yes	down	NAD(P)-binding protein	ENOG4111HNQ(S:Function unknown)	ENOG4111HNQ(-)
96873	2312	0.475975	-1.07104	7.96e-06	0.000159444	yes	down	acetoacetate-CoA ligase	COG0365(H:Coenzyme transport and metabolism)	COG0365(8-Amino-7-oxononanoate synthase)
127279	723	0.475872	-1.07135	0.00437719	0.0338364	yes	down	hypothetical protein	ENOG410XS7T(S:Function unknown)	ENOG410XS7T(-)
96063	3863	0.475524	-1.07241	2.6e-06	6.02e-05	yes	down	ARM repeat-containing protein	COG5181(A:RNA processing and modification)	COG5181(Splicing factor 3b subunit)
128479	1683	0.474792	-1.07463	0.00243568	0.0212291	yes	down	MFS general substrate transporter	ENOG410XNQK(S:Function unknown)	ENOG410XNQK(-)
117453	317	0.472941	-1.08027	0.00692409	0.0485184	yes	down	hypothetical protein
88409	3867	0.472888	-1.08043	0.00433648	0.0336217	yes	down	5-oxoprolinase	COG0146(E:Amino acid transport and metabolism); COG0146(Q:Secondary metabolites biosynthesis, transport and catabolism)	COG0146(5-oxoprolinase); COG0146(5-oxoprolinase)
96104	1418	0.472468	-1.08171	2.13e-05	0.000377252	yes	down	hypothetical protein	ENOG4111H1I(S:Function unknown)	ENOG4111H1I(Conserved hypothetical, protein)
39765	2298	0.472224	-1.08246	0.000104662	0.00154455	yes	down	DNA repair helicase	COG1199(L:Replication, recombination and repair)	COG1199(helicase)
137894	2177	0.471082	-1.08595	2.91e-06	6.66e-05	yes	down	PAP1-domain containing protein	ENOG410YCPJ(K:Transcription)	ENOG410YCPJ(Transcription factor)
12475	1602	0.464601	-1.10593	0.00455107	0.0347666	yes	down	putative beta-N-acetylglucosaminidase	COG1472(S:Function unknown); COG0454(S:Function unknown)	COG1472(Conserved hypothetical, protein); COG0454(Conserved hypothetical, protein)
84469	1845	0.463653	-1.10888	0.00028216	0.00355514	yes	down	hypothetical protein	ENOG4111YWX(S:Function unknown)	ENOG4111YWX(Conserved hypothetical, protein)
45199	699	0.463328	-1.1099	1.29e-06	3.17e-05	yes	down	hypothetical protein
103958	1204	0.462879	-1.11129	2.56e-06	5.93e-05	yes	down	Frag1/DRAM/Sfk1 family protein	ENOG4111GUA(S:Function unknown)	ENOG4111GUA(Conserved hypothetical, protein)
133681	735	0.462522	-1.1124	7.32e-06	0.000148921	yes	down	expressed protein	ENOG41121ZY(S:Function unknown)	ENOG41121ZY(mitochondrial 54S ribosomal protein YmL20)
138235	4383	0.462111	-1.11369	2.27e-05	0.000397938	yes	down	ABC transporter family protein	COG1132(J:Translation, ribosomal structure and biogenesis)	COG1132(Exosome complex)
81339	1191	0.460058	-1.12011	0.00363927	0.0294468	yes	down	hypothetical protein	ENOG41113VR(S:Function unknown); ENOG410YF6S(S:Function unknown)	ENOG41113VR(Fungal Zn(2)-Cys(6) binuclear cluster domain); ENOG410YF6S(Fungal Zn(2)-Cys(6) binuclear cluster domain)
87717	1752	0.459759	-1.12105	0.000280493	0.0035423	yes	down	Gamma-glutamyltranspeptidase	COG0405(S:Function unknown)	COG0405(60Kd inner membrane protein)
77120	1845	0.459412	-1.12214	0.000188206	0.00255488	yes	down	putative blood-brain barrier large neutral amino acid transporter	COG0531(S:Function unknown)	COG0531(-)
98905	3005	0.458475	-1.12509	3.77e-05	0.000627129	yes	down	hypothetical protein	ENOG410YC9G(S:Function unknown)	ENOG410YC9G(-)
68272	447	0.457555	-1.12798	1.13e-06	2.86e-05	yes	down	cell cycle control protein cwf14	COG5132(D:Cell cycle control, cell division, chromosome partitioning); COG5132(K:Transcription)	COG5132(BUD31 homolog); COG5132(BUD31 homolog)
76443	1731	0.456588	-1.13104	0.000283334	0.00355514	yes	down	phospholipase A2	ENOG4111FH0(I:Lipid transport and metabolism)	ENOG4111FH0(Platelet-activating factor acetylhydrolase)
24504	2133	0.456517	-1.13126	0.00055643	0.00624741	yes	down	PARP-domain containing protein	ENOG410XP18(S:Function unknown)	ENOG410XP18(Poly (ADP-ribose) polymerase)
70058	1491	0.456165	-1.13237	0.000427582	0.0050101	yes	down	peroxisomal catalase	COG0753(S:Function unknown)	COG0753(Conserved hypothetical, protein)
102220	1583	0.456068	-1.13268	0.000516311	0.00588172	yes	down	hypothetical protein	ENOG410XZRR(S:Function unknown)	ENOG410XZRR(integral membrane protein)
136620	2511	0.455505	-1.13446	0.00546474	0.0400577	yes	down	hypothetical protein	ENOG410YI53(S:Function unknown)	ENOG410YI53(-)
139245	1321	0.453198	-1.14179	1.17e-06	2.91e-05	yes	down	WLM-domain containing protein	ENOG4111W00(S:Function unknown)	ENOG4111W00(Ubiquitin metalloprotease fusion protein)
115130	1092	0.452826	-1.14297	3.64e-05	0.000607596	yes	down	Ubiquinone biosynthesis O-methyltransferase	COG2227(H:Coenzyme transport and metabolism)	COG2227(Catalyzes the conversion of D-ribulose 5-phosphate to formate and 3,4-dihydroxy-2-butanone 4-phosphate (By similarity))
99296	1690	0.452573	-1.14378	2.55e-07	7.54e-06	yes	down	glucose-6-phosphate 1-dehydrogenase	COG0364(G:Carbohydrate transport and metabolism)	COG0364(Glucose-6-phosphate 1-dehydrogenase)
107767	1075	0.452136	-1.14517	1.73e-06	4.12e-05	yes	down	thioredoxin	ENOG410YQ2G(S:Function unknown)	ENOG410YQ2G(CorA-like Mg2+ transporter protein)
82343	4605	0.451673	-1.14665	2.18e-07	6.54e-06	yes	down	phospholipid-translocating P-type ATPase domain-containing protein	COG0474(S:Function unknown)	COG0474(-)
93354	1122	0.450148	-1.15153	0.000493574	0.00568084	yes	down	hypothetical protein	ENOG410XPP2(S:Function unknown)	ENOG410XPP2(Protein of unknown function (DUF3626))
33253	2526	0.449958	-1.15214	5.47e-06	0.000116671	yes	down	hypothetical protein	ENOG410XTCF(S:Function unknown)	ENOG410XTCF(Conserved hypothetical, protein)
12171	972	0.449469	-1.15371	4.64e-07	1.28e-05	yes	down	hypothetical protein	ENOG410XRPV(O:Posttranslational modification, protein turnover, chaperones)	ENOG410XRPV(Ubiquitin domain containing)
99681	1628	0.447575	-1.1598	0.000554909	0.00623933	yes	down	hypothetical protein	ENOG4112408(S:Function unknown)	ENOG4112408(phospholipid binding)
87971	1062	0.445771	-1.16562	0.0054479	0.0399718	yes	down	DNA glycosylase	COG0122(S:Function unknown)	COG0122(mannan polymerase II complex ANP1 subunit)
93548	948	0.44208	-1.17762	0.00411253	0.0322345	yes	down	Nucleotide-diphospho-sugar transferase	COG5597(O:Posttranslational modification, protein turnover, chaperones)	COG5597(Glycosyl Transferase)
68336	546	0.441686	-1.17891	9.71e-07	2.54e-05	yes	down	ADP-ribosylation factor family protein	COG1100(S:Function unknown)	COG1100(Conserved hypothetical, protein)
25448	4058	0.441267	-1.18028	1.51e-06	3.67e-05	yes	down	DNA-dependent RNA polymerase II beta subunit	COG0085(S:Function unknown)	COG0085(Cytochrome C oxidase assembly protein)
96174	1377	0.440464	-1.1829	9.98e-08	3.25e-06	yes	down	Rotamase PTPA-2	COG5057(S:Function unknown)	COG5057(-)
86980	1278	0.439822	-1.18501	1.09e-06	2.79e-05	yes	down	hypothetical protein	COG0053(P:Inorganic ion transport and metabolism)	COG0053(cation diffusion facilitator family transporter)
86000	303	0.435481	-1.19932	0.0047816	0.036138	yes	down	hypothetical protein	ENOG410YTC9(S:Function unknown)	ENOG410YTC9(-)
107747	1680	0.435037	-1.20079	4.94e-07	1.36e-05	yes	down	6-phosphogluconate dehydrogenase	COG0362(G:Carbohydrate transport and metabolism)	COG0362(Catalyzes the oxidative decarboxylation of 6- phosphogluconate to ribulose 5-phosphate and CO(2), with concomitant reduction of NADP to NADPH (By similarity))
127142	1455	0.435019	-1.20085	0.00147265	0.0143079	yes	down	hypothetical protein	ENOG410YYAB(S:Function unknown)	ENOG410YYAB(-)
78691	2469	0.434752	-1.20174	6.09e-06	0.000127933	yes	down	hypothetical protein	ENOG410XR3W(K:Transcription)	ENOG410XR3W(Transcription factor)
121781	807	0.434223	-1.20349	0.000245812	0.00318697	yes	down	expressed protein	COG5084(S:Function unknown)	COG5084(Conserved hypothetical, protein)
142425	1766	0.433231	-1.20679	7.22e-08	2.44e-06	yes	down	adenosylhomocysteinase	COG0499(H:Coenzyme transport and metabolism)	COG0499(May play a key role in the regulation of the intracellular concentration of adenosylhomocysteine (By similarity))
94633	1986	0.432269	-1.21	6.57e-07	1.77e-05	yes	down	hypothetical protein	ENOG410Y6R3(S:Function unknown)	ENOG410Y6R3(Conserved hypothetical, protein)
128332	1341	0.43215	-1.2104	2.74e-07	7.99e-06	yes	down	hypothetical protein	ENOG410YDMI(S:Function unknown)	ENOG410YDMI(Conserved hypothetical, protein)
124947	1358	0.431888	-1.21127	1.35e-06	3.31e-05	yes	down	Thiolase	COG0183(S:Function unknown)	COG0183(alpha/beta hydrolase fold)
136373	1056	0.431411	-1.21287	9.86e-05	0.00146682	yes	down	NADP-dependent glycerol dehydrogenase	COG0656(G:Carbohydrate transport and metabolism)	COG0656(6-phosphogluconolactonase)
69224	1791	0.43117	-1.21367	1.15e-05	0.000216455	yes	down	hypothetical protein	COG0179(S:Function unknown)	COG0179(fasciclin domain family protein)
81893	1041	0.430683	-1.2153	1.38e-05	0.000254662	yes	down	putative voltage-gated K channel beta subunit	COG0667(T:Signal transduction mechanisms)	COG0667(Casein Kinase)
136272	1866	0.43059	-1.21561	0.00423257	0.0329473	yes	down	MFS general substrate transporter	COG0477(S:Function unknown)	COG0477(-)
128840	171	0.428933	-1.22118	8.76e-08	2.88e-06	yes	down	expressed protein
101365	1150	0.428623	-1.22222	1.07e-05	0.000204184	yes	down	alpha/beta-Hydrolase	COG0596(S:Function unknown)	COG0596(phosphatidylinositol glycan anchor biosynthesis, class C)
70135	1965	0.427987	-1.22436	1.78e-06	4.22e-05	yes	down	camp-mediated signaling protein Sok1	ENOG410ZDEH(S:Function unknown)	ENOG410ZDEH(Involucrin repeat protein)
80526	906	0.427115	-1.2273	7.17e-06	0.000147039	yes	down	RTA1 like protein family	ENOG4111IED(S:Function unknown)	ENOG4111IED(GPI anchored serine-rich protein)
67125	1713	0.426932	-1.22792	1.55e-05	0.00028416	yes	down	hypothetical protein	ENOG410Y9FT(K:Transcription)	ENOG410Y9FT(Fungal specific transcription factor domain)
101887	810	0.426792	-1.22839	0.00203688	0.0184337	yes	down	P-loop containing nucleoside triphosphate hydrolase protein	COG0572(F:Nucleotide transport and metabolism)	COG0572(uridine kinase)
73011	6369	0.426011	-1.23104	0.00691778	0.0485178	yes	down	Ankyrin	COG0666(S:Function unknown)	COG0666(Fungal specific transcription factor domain)
132696	1791	0.42595	-1.23124	1.62e-05	0.000296022	yes	down	isocitrate lyase	COG2224(S:Function unknown)	COG2224(-)
138931	3153	0.42592	-1.23134	8.57e-07	2.26e-05	yes	down	hypothetical protein	COG0674(C:Energy production and conversion)	COG0674(Oxidoreductase required for the transfer of electrons from pyruvate to flavodoxin (By similarity))
134595	390	0.425656	-1.23224	1.84e-07	5.68e-06	yes	down	Zinc beta-ribbon	COG1594(K:Transcription)	COG1594(DNA-dependent RNA polymerase catalyzes the transcription of DNA into RNA using the four ribonucleoside triphosphates as substrates (By similarity))
24431	1806	0.425643	-1.23228	3.7e-06	8.23e-05	yes	down	sulfate adenylyltransferase	COG2046(P:Inorganic ion transport and metabolism)	COG2046(Catalyzes the first intracellular reaction of sulfate assimilation, forming adenosine-5'-phosphosulfate (APS) from inorganic sulfate and ATP. Plays an important role in sulfate activation as a component of the biosynthesis pathway of sulfur- containing amino acids (By similarity))
143047	830	0.422832	-1.24184	1.89e-05	0.000339042	yes	down	S-adenosyl-L-methionine-dependent methyltransferase	COG4106(S:Function unknown)	COG4106(Catalyzes the S-adenosylmethionine monomethyl esterification of trans-aconitate (By similarity))
95677	3637	0.422553	-1.2428	0.00203216	0.01843	yes	down	hypothetical protein	ENOG4111QY4(S:Function unknown)	ENOG4111QY4(-)
33277	444	0.420189	-1.25089	0.00120551	0.0121048	yes	down	hypothetical protein	ENOG41116IA(S:Function unknown)	ENOG41116IA(-)
53472	735	0.419632	-1.2528	7.14e-06	0.000146717	yes	down	expressed protein	ENOG410YSXH(S:Function unknown)	ENOG410YSXH(C6 finger domain protein)
7181	1707	0.418989	-1.25501	0.000183896	0.00250073	yes	down	hypothetical protein	ENOG410YVCF(S:Function unknown); ENOG410XT93(S:Function unknown)	ENOG410YVCF(-); ENOG410XT93(-)
65065	987	0.417892	-1.2588	0.00446363	0.0343004	yes	down	MFS general substrate transporter	ENOG4111A50(U:Intracellular trafficking, secretion, and vesicular transport); COG0477(U:Intracellular trafficking, secretion, and vesicular transport); ENOG410ZNEV(S:Function unknown)	ENOG4111A50(solute carrier family 16, member); COG0477(solute carrier family 16, member); ENOG410ZNEV(Major Facilitator Superfamily)
55114	2484	0.417604	-1.25979	0.000396568	0.00467483	yes	down	P-loop containing nucleoside triphosphate hydrolase protein	ENOG4110SBZ(O:Posttranslational modification, protein turnover, chaperones); ENOG410YFWQ(O:Posttranslational modification, protein turnover, chaperones)	ENOG4110SBZ(ATPase family associated with various cellular activities (AAA)); ENOG410YFWQ(ATPase family associated with various cellular activities (AAA))
75830	750	0.417121	-1.26146	0.000291859	0.00363867	yes	down	hypothetical protein
70278	1992	0.416631	-1.26316	1.12e-06	2.85e-05	yes	down	Calponin-homology	COG5069(Z:Cytoskeleton)	COG5069(Microtubule associated monoxygenase, calponin and LIM domain containing)
140056	3001	0.412155	-1.27874	0.000806322	0.0086303	yes	down	MCM-domain containing protein	COG1241(S:Function unknown)	COG1241(Ribonuclease H2 non-catalytic subunit (Ylr154p-like))
39197	726	0.411673	-1.28043	5.38e-08	1.85e-06	yes	down	hypothetical protein	ENOG410Y2P4(S:Function unknown); ENOG4111PE4(S:Function unknown); ENOG41118I6(S:Function unknown)	ENOG410Y2P4(-); ENOG4111PE4(glutathione Stransferase); ENOG41118I6(-)
95756	1359	0.410822	-1.28341	0.000259361	0.00332392	yes	down	3-oxoacyl-[acyl-carrier-protein] synth	COG0304(I:Lipid transport and metabolism)	COG0304(Catalyzes the condensation reaction of fatty acid synthesis by the addition to an acyl acceptor of two carbons from malonyl-ACP (By similarity))
12220	852	0.410408	-1.28487	1.74e-05	0.000314335	yes	down	U1 zinc finger domain-containing protein	ENOG4111SKN(S:Function unknown)	ENOG4111SKN(WW domain binding protein 4)
24193	1854	0.410306	-1.28523	6.19e-09	2.44e-07	yes	down	ATP-dependent RNA helicase DBP2	COG0513(S:Function unknown)	COG0513(C2H2 transcription factor (Con7))
7919	1074	0.410203	-1.28559	0.00369978	0.0298079	yes	down	trimethyllysine dioxygenase	COG2175(O:Posttranslational modification, protein turnover, chaperones)	COG2175(ubiquitin carboxyl-terminal hydrolase)
125672	738	0.409558	-1.28786	1.15e-06	2.89e-05	yes	down	hypothetical protein	ENOG410Y8NX(S:Function unknown)	ENOG410Y8NX(-)
10833	873	0.409544	-1.28791	0.00258022	0.0222402	yes	down	NAD(P)-binding protein	COG1028(S:Function unknown)	COG1028(-)
38918	1176	0.409069	-1.28958	0.0024392	0.021236	yes	down	FAD/NAD(P)-binding domain-containing protein	COG0654(P:Inorganic ion transport and metabolism)	COG0654(Monooxygenase)
89774	1467	0.408557	-1.29139	7.5e-07	2.02e-05	yes	down	sphingosine kinase	COG1597(I:Lipid transport and metabolism)	COG1597(diacylglycerol kinase)
26576	4190	0.408524	-1.29151	7.02e-09	2.75e-07	yes	down	HECT domain-containing protein	COG5021(S:Function unknown)	COG5021(Zinc finger protein)
75458	2322	0.407244	-1.29603	1.49e-08	5.68e-07	yes	down	PFU-domain containing protein	ENOG410XS67(S:Function unknown)	ENOG410XS67(Phospholipase A2-activating protein)
25083	6980	0.405207	-1.30327	1.65e-08	6.2e-07	yes	down	hypothetical protein	COG0439(I:Lipid transport and metabolism)	COG0439(acetyl-CoA carboxylase biotin carboxylase)
111521	2531	0.403328	-1.30997	0.000103872	0.00153826	yes	down	hypothetical protein	ENOG410YZBK(S:Function unknown)	ENOG410YZBK(protein regulator of cytokinesis)
70913	954	0.403281	-1.31014	0.00499155	0.0372806	yes	down	short chain dehydrogenase	COG1028(Q:Secondary metabolites biosynthesis, transport and catabolism)	COG1028(dsbA oxidoreductase)
94118	1340	0.402583	-1.31264	3.61e-08	1.27e-06	yes	down	Ribokinase-like protein	COG0524(S:Function unknown)	COG0524(Conserved hypothetical, protein)
95059	4338	0.400951	-1.3185	0.0003611	0.00432211	yes	down	hypothetical protein	COG1132(G:Carbohydrate transport and metabolism)	COG1132(SMP-30 gluconolaconase LRE domain protein)
128754	2358	0.400829	-1.31894	7.17e-08	2.43e-06	yes	down	Protein kinase-like protein	ENOG410XQ0D(S:Function unknown)	ENOG410XQ0D(Domain of unknown function (DUF1772))
115868	2001	0.400414	-1.32043	0.0031564	0.0262483	yes	down	alcohol dehydrogenase	COG2303(U:Intracellular trafficking, secretion, and vesicular transport)	COG2303(Major Facilitator Superfamily)
95942	1187	0.399294	-1.32448	0.000633087	0.00699719	yes	down	hypothetical protein	ENOG410XPBZ(S:Function unknown)	ENOG410XPBZ(GPN-loop GTPase 3)
130940	2730	0.397632	-1.3305	1.22e-05	0.000227133	yes	down	hypothetical protein	COG0323(S:Function unknown)	COG0323(integral membrane protein)
70020	3246	0.394821	-1.34073	0.000811178	0.00867037	yes	down	Cytochrome P450	COG2124(S:Function unknown); COG0369(S:Function unknown)	COG2124(Beta-lactamase); COG0369(Beta-lactamase)
31885	882	0.393671	-1.34494	0.00442555	0.034075	yes	down	putative NADPH-dependent alpha-keto amide reductase	COG0656(S:Function unknown)	COG0656(UPF0061 protein)
92989	3210	0.393655	-1.345	1.26e-07	4.06e-06	yes	down	hypothetical protein	COG0532(J:Translation, ribosomal structure and biogenesis)	COG0532(One of the essential components for the initiation of protein synthesis. Protects formylmethionyl-tRNA from spontaneous hydrolysis and promotes its binding to the 30S ribosomal subunits. Also involved in the hydrolysis of GTP during the formation of the 70S ribosomal complex (By similarity))
23425	2061	0.390239	-1.35757	2.89e-07	8.38e-06	yes	down	fungal-specific transcription factor domain-containing protein	ENOG41104BW(S:Function unknown)	ENOG41104BW(C6 transcription factor)
68976	585	0.390127	-1.35798	2.83e-08	1.04e-06	yes	down	hypothetical protein	ENOG41120FR(S:Function unknown)	ENOG41120FR(Conserved hypothetical, protein)
37809	924	0.388934	-1.3624	0.000261422	0.00333935	yes	down	NAD(P)-binding protein	ENOG410YGXV(S:Function unknown); ENOG410YCCV(S:Function unknown)	ENOG410YGXV(NmrA-like family); ENOG410YCCV(NmrA-like family)
96562	2775	0.388214	-1.36508	0.00665712	0.0470284	yes	down	hypothetical protein	COG5048(S:Function unknown)	COG5048(Heterokaryon incompatibility protein (HET))
57582	1515	0.387614	-1.36731	7.86e-08	2.64e-06	yes	down	homoserine O-acetyltransferase	COG2021(S:Function unknown)	COG2021(-)
9970	795	0.386289	-1.37225	2.8e-06	6.43e-05	yes	down	glutathione S-transferase II	COG0625(S:Function unknown)	COG0625(Conserved hypothetical, protein)
12095	1194	0.385845	-1.37391	0.00336415	0.0275641	yes	down	hypothetical protein	ENOG410XQG8(S:Function unknown)	ENOG410XQG8(isoflavone reductase family protein)
116618	1582	0.384471	-1.37905	0.0011461	0.0116433	yes	down	Tubulin nucleotide-binding domain-like protein	ENOG410XPM0(S:Function unknown)	ENOG410XPM0(Misato homolog 1 (Drosophila))
33523	741	0.383675	-1.38204	6.91e-05	0.00109366	yes	down	short chain dehydrogenase	COG1028(S:Function unknown); COG1552(J:Translation, ribosomal structure and biogenesis)	COG1028(Dehydrogenase reductase); COG1552(Ribosomal protein)
88362	837	0.383358	-1.38324	8.16e-05	0.00125094	yes	down	alpha/beta-Hydrolase	ENOG4111JYH(O:Posttranslational modification, protein turnover, chaperones)	ENOG4111JYH(26S proteasome non-ATPase regulatory subunit)
38412	3576	0.382778	-1.38542	4.23e-09	1.7e-07	yes	down	P-loop containing nucleoside triphosphate hydrolase protein	COG1185(J:Translation, ribosomal structure and biogenesis)	COG1185(Involved in mRNA degradation. Hydrolyzes single-stranded polyribonucleotides processively in the 3'- to 5'-direction (By similarity))
136279	1172	0.381802	-1.3891	1.68e-07	5.27e-06	yes	down	hypothetical protein	ENOG4111PDB(S:Function unknown)	ENOG4111PDB(gliotoxin biosynthesis protein GliK)
125216	720	0.381313	-1.39095	7.25e-10	3.29e-08	yes	down	Thioredoxin-like protein	ENOG410YQ2G(S:Function unknown)	ENOG410YQ2G(-)
131868	2394	0.379612	-1.3974	3.44e-08	1.23e-06	yes	down	hypothetical protein	ENOG410ZV61(S:Function unknown)	ENOG410ZV61(-)
79655	1368	0.37439	-1.41739	7.42e-06	0.000149967	yes	down	hypothetical protein	ENOG4111J27(S:Function unknown)	ENOG4111J27(-)
24302	2598	0.373175	-1.42208	0.000154982	0.00214497	yes	down	expressed protein	ENOG410XS9R(S:Function unknown)	ENOG410XS9R(SAM and PH)
33332	1191	0.372422	-1.42499	1.29e-07	4.17e-06	yes	down	Protein phosphatase methylesterase	COG0596(S:Function unknown)	COG0596(CFEM domain protein)
85903	1632	0.371077	-1.43021	7.41e-06	0.000149967	yes	down	hypothetical protein	ENOG410YXWT(S:Function unknown); ENOG410XNQK(S:Function unknown)	ENOG410YXWT(Fungal specific transcription factor domain); ENOG410XNQK(Fungal specific transcription factor domain)
77486	6441	0.37033	-1.43312	0.00208368	0.0187051	yes	down	putative nonribosomal peptide synthase GliP-like	ENOG410XPD8(Q:Secondary metabolites biosynthesis, transport and catabolism); COG1020(Q:Secondary metabolites biosynthesis, transport and catabolism)	ENOG410XPD8(nonribosomal peptide); COG1020(non-ribosomal peptide synthetase)
25097	1195	0.368976	-1.4384	3.07e-07	8.79e-06	yes	down	NAD(P)-binding protein	COG0604(S:Function unknown)	COG0604(Catalyzes the transfer of the 2-phospholactate moiety from lactyl (2) diphospho-(5')guanosine (LPPG) to 7,8-didemethyl- 8-hydroxy-5-deazariboflavin (FO) with the formation of the L- lactyl phosphodiester of 7,8-didemethyl-8-hydroxy-5- deazariboflavin (F420-0) and GMP (By similarity))
125009	419	0.368524	-1.44017	3.88e-08	1.36e-06	yes	down	expressed protein
84843	972	0.366561	-1.44788	7.24e-06	0.000148106	yes	down	DUF689-domain containing protein	COG5636(S:Function unknown)	COG5636(Component of the cytosolic iron-sulfur (Fe S) protein assembly machinery. Required for the maturation of extramitochondrial Fe S proteins (By similarity). Has anti- apoptotic effects in the cell. Involved in negative control of H(2)O(2)-induced cell death, probably by tethering the pro- apoptotic factor tah18 in the cytoplasm in the absence of oxidative stress (By similarity))
79781	1563	0.365651	-1.45146	4.72e-10	2.2e-08	yes	down	hypothetical protein	ENOG4111RRJ(S:Function unknown)	ENOG4111RRJ(UBX domain protein)
96384	1119	0.364817	-1.45475	7.91e-10	3.5e-08	yes	down	Glyoxalase I	COG0346(S:Function unknown)	COG0346(Heterokaryon incompatibility protein (HET))
137482	2626	0.363445	-1.46019	7.79e-10	3.47e-08	yes	down	Cobalamin-independent methionine synthase	COG0620(S:Function unknown)	COG0620(Conserved hypothetical, protein)
12057	735	0.363304	-1.46075	9.98e-06	0.000191551	yes	down	flavo protein	COG0452(S:Function unknown)	COG0452(amidohydrolase)
103650	2572	0.363005	-1.46194	5.25e-10	2.44e-08	yes	down	catalase/peroxidase HPI	COG0376(S:Function unknown)	COG0376(Conserved hypothetical, protein)
73905	1449	0.361107	-1.4695	1.49e-07	4.72e-06	yes	down	proline iminopeptidase	COG0596(O:Posttranslational modification, protein turnover, chaperones)	COG0596(DNAj domain protein)
140102	1664	0.360913	-1.47028	6.36e-10	2.91e-08	yes	down	GPI-anchor transamidase precursor	COG5206(O:Posttranslational modification, protein turnover, chaperones)	COG5206(phosphatidylinositol glycan anchor biosynthesis, class K)
97298	1865	0.360736	-1.47099	2e-09	8.26e-08	yes	down	Amino acid permease-associated region	COG0531(S:Function unknown)	COG0531(Major intrinsic protein)
24495	1479	0.359136	-1.4774	2.02e-10	1e-08	yes	down	SEP-domain containing protein	ENOG410YGXU(O:Posttranslational modification, protein turnover, chaperones)	ENOG410YGXU(UBX domain protein)
141274	2797	0.358717	-1.47908	2.53e-10	1.24e-08	yes	down	carnitine acetyl transferase	ENOG410XNZ9(S:Function unknown)	ENOG410XNZ9(Conserved hypothetical, protein)
92445	1794	0.358441	-1.48019	0.000507213	0.00579502	yes	down	Probable transporter MCH1	ENOG4111JW2(U:Intracellular trafficking, secretion, and vesicular transport)	ENOG4111JW2(transporter)
91662	888	0.357424	-1.48429	9.6e-07	2.52e-05	yes	down	Phosphoenolpyruvate/pyruvate domain-containing protein	COG3836(S:Function unknown)	COG3836(-)
89324	693	0.3552	-1.4933	1.05e-06	2.71e-05	yes	down	glutathione S-transferase domain protein	COG0625(J:Translation, ribosomal structure and biogenesis)	COG0625(40S ribosomal protein S24)
101370	1323	0.353791	-1.49903	3.24e-06	7.3e-05	yes	down	hypothetical protein	ENOG4110X73(S:Function unknown)	ENOG4110X73(-)
102903	1114	0.353404	-1.50061	1.76e-08	6.59e-07	yes	down	putative agmatine deiminase	COG2957(E:Amino acid transport and metabolism)	COG2957(Agmatine deiminase)
67432	2565	0.351876	-1.50686	0.000345306	0.00416433	yes	down	family 2 glycosyl hydrolase	COG3250(S:Function unknown)	COG3250(alcohol dehydrogenase)
140846	1907	0.351037	-1.51031	2.11e-09	8.6e-08	yes	down	secreted aspartic proteinase	ENOG410XNV7(O:Posttranslational modification, protein turnover, chaperones)	ENOG410XNV7(aspartic)
135893	1345	0.350136	-1.51401	9.88e-10	4.23e-08	yes	down	2-nitropropane dioxygenase	COG2070(U:Intracellular trafficking, secretion, and vesicular transport)	COG2070(translocase of inner mitochondrial membrane 21 homolog (yeast))
132519	3912	0.349898	-1.51499	9.52e-07	2.51e-05	yes	down	Ankyrin	ENOG4111BSN(S:Function unknown); COG0775(F:Nucleotide transport and metabolism)	ENOG4111BSN(-); COG0775(Catalyzes the irreversible cleavage of the glycosidic bond in both 5'-methylthioadenosine (MTA) and S- adenosylhomocysteine (SAH AdoHcy) to adenine and the corresponding thioribose, 5'-methylthioribose and S-ribosylhomocysteine, respectively (By similarity))
138648	577	0.34985	-1.51519	8.06e-12	4.65e-10	yes	down	hypothetical protein	COG2608(K:Transcription)	COG2608(Transcription factor)
119856	604	0.349546	-1.51645	0.000589866	0.00657544	yes	down	hypothetical protein
124851	1241	0.349196	-1.51789	7.7e-05	0.00119559	yes	down	NAD(P)-binding protein	COG2130(S:Function unknown)	COG2130(alcohol dehydrogenase)
80626	3258	0.346499	-1.52908	1.88e-11	1.05e-09	yes	down	hypothetical protein	COG5101(S:Function unknown)	COG5101(conserved hypothetical protein)
39240	1458	0.345286	-1.53414	3.36e-07	9.52e-06	yes	down	aldehyde dehydrogenase-like protein	COG1012(O:Posttranslational modification, protein turnover, chaperones)	COG1012(Glutaredoxin)
126916	1659	0.342597	-1.54542	2.91e-10	1.41e-08	yes	down	MFS general substrate transporter	ENOG410XVXG(U:Intracellular trafficking, secretion, and vesicular transport); COG0477(U:Intracellular trafficking, secretion, and vesicular transport)	ENOG410XVXG(Major Facilitator Superfamily); COG0477(Major Facilitator Superfamily)
98436	339	0.341298	-1.5509	3.16e-08	1.14e-06	yes	down	hypothetical protein
67729	660	0.340781	-1.55308	1.15e-07	3.73e-06	yes	down	hypothetical protein	ENOG4112AX2(S:Function unknown)	ENOG4112AX2(pinin SDK memA)
141920	994	0.33907	-1.56034	6.92e-12	4.12e-10	yes	down	thioredoxin reductase	COG0492(U:Intracellular trafficking, secretion, and vesicular transport)	COG0492(Vacuolar Protein)
104814	1578	0.33589	-1.57394	0.00312892	0.0260476	yes	down	MFS general substrate transporter	COG0477(U:Intracellular trafficking, secretion, and vesicular transport)	COG0477(GOlgi Snap Receptor complex member)
4992	2856	0.333724	-1.58327	8.36e-05	0.00127232	yes	down	heavy metal tolerance protein	COG5265(S:Function unknown)	COG5265(inositol oxygenase)
47483	1113	0.333153	-1.58574	7.3e-12	4.31e-10	yes	down	hypothetical protein	ENOG4111T1C(S:Function unknown)	ENOG4111T1C(SWIRM domain-containing protein)
136872	659	0.332661	-1.58787	2.58e-09	1.05e-07	yes	down	DUF1754-domain containing protein	ENOG410XUSP(S:Function unknown)	ENOG410XUSP(Eukaryotic family of unknown function (DUF1754))
137771	1386	0.331946	-1.59098	3.13e-10	1.49e-08	yes	down	hypothetical protein	ENOG4111GIR(S:Function unknown)	ENOG4111GIR(Conserved hypothetical, protein)
89941	1191	0.330323	-1.59805	7.2e-05	0.00113048	yes	down	hypothetical protein	ENOG41115AH(S:Function unknown)	ENOG41115AH(-)
95529	1536	0.329358	-1.60227	9.45e-08	3.1e-06	yes	down	hypothetical protein	ENOG4111Q4M(S:Function unknown)	ENOG4111Q4M(Diacylglycerol kinase catalytic domain)
39136	951	0.328629	-1.60547	0.000716346	0.00782857	yes	down	NAD(P)-binding protein	ENOG411028Q(S:Function unknown)	ENOG411028Q(Isoflavone reductase)
82104	1854	0.326743	-1.61377	0.000118417	0.00171506	yes	down	multidrug resistance protein fnx1	ENOG410XNQK(S:Function unknown); COG0419(S:Function unknown)	ENOG410XNQK(Pfam:RnaseH); COG0419(Pfam:RnaseH)
115504	855	0.326673	-1.61408	1.49e-09	6.32e-08	yes	down	dienelactone hydrolase	COG0412(S:Function unknown)	COG0412(transmembrane anterior posterior transformation 1)
9212	1092	0.326353	-1.6155	1.5e-07	4.74e-06	yes	down	Inosine monophosphate dehydrogenase	ENOG41128KJ(S:Function unknown)	ENOG41128KJ(Pfam:NPD)
99875	3235	0.324561	-1.62344	2.57e-08	9.45e-07	yes	down	ribosome biogenesis protein Ria1	COG0480(J:Translation, ribosomal structure and biogenesis)	COG0480(Component of the eukaryotic translation initiation factor 3 (eIF-3) complex, which is involved in protein synthesis and, together with other initiation factors, stimulates binding of mRNA and methionyl-tRNAi to the 40S ribosome (By similarity))
133120	1149	0.324518	-1.62363	3.38e-09	1.37e-07	yes	down	CDK-activating kinase assembly factor MAT1	COG5220(K:Transcription)	COG5220(menage a trois homolog 1, cyclin H assembly factor (Xenopus laevis))
77440	1503	0.321965	-1.63503	0.00327329	0.0269614	yes	down	Ankyrin	COG0666(S:Function unknown); ENOG410XUCG(S:Function unknown); ENOG4111AXI(S:Function unknown); ENOG41113A7(S:Function unknown)	COG0666(-); ENOG410XUCG(Ankyrin Repeat); ENOG4111AXI(transcription factor RfeF); ENOG41113A7(ANK)
88681	459	0.321654	-1.63642	2.02e-05	0.000360843	yes	down	hypothetical protein	ENOG4112507(S:Function unknown)	ENOG4112507(Polyketide cyclase / dehydrase and lipid transport)
105247	1299	0.31785	-1.65358	0.00220561	0.0195519	yes	down	argininosuccinate synthase	COG0137(E:Amino acid transport and metabolism)	COG0137(Citrulline--aspartate ligase)
127630	756	0.317712	-1.65421	2.48e-12	1.57e-10	yes	down	ribulose-phosphate 3-epimerase	COG0036(G:Carbohydrate transport and metabolism)	COG0036(ribulose-phosphate 3-epimerase activity)
34881	927	0.317536	-1.65501	1.76e-09	7.38e-08	yes	down	nucleoside-diphosphate-sugar epimerase family protein	COG0702(G:Carbohydrate transport and metabolism); COG0702(M:Cell wall/membrane/envelope biogenesis)	COG0702(epimerase dehydratase); COG0702(epimerase dehydratase)
25542	3085	0.3169	-1.6579	1.91e-07	5.8e-06	yes	down	hypothetical protein	ENOG410XNPT(S:Function unknown)	ENOG410XNPT(-)
100016	1797	0.314184	-1.67032	2e-09	8.26e-08	yes	down	MFS general substrate transporter	ENOG410ZVDQ(K:Transcription)	ENOG410ZVDQ(RNA polymerase II transcriptional coactivator)
136705	976	0.310331	-1.68812	1.88e-11	1.05e-09	yes	down	cytosolic Fe-S cluster assembling factor cfd1	COG0489(D:Cell cycle control, cell division, chromosome partitioning)	COG0489(ATP-binding protein)
129874	885	0.309002	-1.69431	2.65e-13	1.76e-11	yes	down	NifU-like domain-containing protein	COG0694(O:Posttranslational modification, protein turnover, chaperones)	COG0694(metallo-sulfur cluster assembly)
107383	582	0.308757	-1.69546	2.87e-06	6.57e-05	yes	down	expressed protein	ENOG410YX5X(S:Function unknown)	ENOG410YX5X(Protein of unknown function (DUF3602))
132091	1977	0.305167	-1.71233	1.91e-07	5.8e-06	yes	down	putative ribosome biogenesis GTPase Lsg1	COG1161(S:Function unknown)	COG1161(Required for a late step of 50S ribosomal subunit assembly. Has GTPase activity (By similarity))
93402	2322	0.304543	-1.71528	0.000834588	0.00885982	yes	down	hypothetical protein	ENOG4111FEQ(S:Function unknown); ENOG410ZQC1(S:Function unknown)	ENOG4111FEQ(Protein of unknown function (DUF1399)); ENOG410ZQC1(Conserved hypothetical, protein)
10728	591	0.303401	-1.7207	0.00116824	0.0118067	yes	down	DUF1742-domain containing protein	ENOG4111YUM(S:Function unknown)	ENOG4111YUM(Pfam:DUF1742)
111102	1542	0.302947	-1.72286	4.9e-08	1.69e-06	yes	down	Longevity assurance proteins LAG1/LAC1	COG5058(U:Intracellular trafficking, secretion, and vesicular transport)	COG5058(ceramide synthase)
138912	3018	0.302621	-1.72442	8.44e-10	3.68e-08	yes	down	hypothetical protein	ENOG4111H0C(S:Function unknown)	ENOG4111H0C(Spinocerebellar ataxia type 10 protein domain)
135784	2179	0.302345	-1.72573	1.23e-12	8.01e-11	yes	down	methylenetetrahydrofolate reductase 1	COG0685(E:Amino acid transport and metabolism)	COG0685(Methylenetetrahydrofolate reductase)
39417	1230	0.301193	-1.73124	6.05e-06	0.000127564	yes	down	hypothetical protein	ENOG4111R90(S:Function unknown)	ENOG4111R90(integral membrane protein)
96282	1714	0.300478	-1.73467	3.7e-12	2.3e-10	yes	down	hypothetical protein	COG5414(K:Transcription)	COG5414(RNA polymerase II, TATA box binding protein (TBP)-associated factor)
8746	2157	0.299054	-1.74152	2.94e-13	1.94e-11	yes	down	glutamate-cysteine ligase catalytic subunit	ENOG410XQIG(I:Lipid transport and metabolism)	ENOG410XQIG(glutamate-cysteine ligase activity)
25418	1293	0.295748	-1.75756	7.43e-10	3.34e-08	yes	down	putative isopenicillin N synthetase	COG3491(S:Function unknown)	COG3491(Conserved hypothetical, protein)
33909	672	0.295538	-1.75858	0.00124992	0.0124544	yes	down	Acyl-CoA N-acyltransferase	ENOG410YXC2(S:Function unknown); ENOG410YJW4(S:Function unknown)	ENOG410YXC2(Acetyltransferase (GNAT) family); ENOG410YJW4(Acetyltransferase (GNAT) family)
26579	1632	0.295006	-1.76118	1.14e-06	2.87e-05	yes	down	hypothetical protein	ENOG4111YIN(S:Function unknown)	ENOG4111YIN(Conserved hypothetical, protein)
109034	1723	0.294223	-1.76502	8.61e-05	0.00130204	yes	down	MFS general substrate transporter	ENOG410XQV1(U:Intracellular trafficking, secretion, and vesicular transport); ENOG410XNQK(U:Intracellular trafficking, secretion, and vesicular transport)	ENOG410XQV1(MFS transporter of unkown specificity); ENOG410XNQK(MFS transporter of unkown specificity)
141574	1945	0.293177	-1.77016	2.49e-07	7.39e-06	yes	down	hypothetical protein	ENOG410YMZ6(S:Function unknown)	ENOG410YMZ6(domain) containing protein)
75075	375	0.290465	-1.78356	0.00239531	0.0209711	yes	down	RmlC-like cupin	COG0662(G:Carbohydrate transport and metabolism)	COG0662(Mannose-1-phosphate guanylyltransferase Mannose-6-phosphate isomerase)
100447	1231	0.288204	-1.79484	7.18e-16	5.65e-14	yes	down	NAD(P)-binding protein	ENOG410XSSV(S:Function unknown)	ENOG410XSSV(-)
79607	729	0.287763	-1.79704	0.00542677	0.0398543	yes	down	putative NADP(+)-dependent dehydrogenase	ENOG4111ZN2(S:Function unknown)	ENOG4111ZN2(Dehydrogenase)
135104	1404	0.287201	-1.79987	0.00211683	0.0189373	yes	down	dienelactone hydrolase	COG0412(Q:Secondary metabolites biosynthesis, transport and catabolism)	COG0412(dienelactone hydrolase)
75107	1980	0.286565	-1.80306	2.16e-06	5.07e-05	yes	down	molybdenum cofactor biosynthesis protein 1 B	COG2896(H:Coenzyme transport and metabolism)	COG2896(Catalyzes, together with MoaC, the conversion of 5'-GTP to cyclic pyranopterin monophosphate (cPMP or molybdopterin precursor Z) (By similarity))
34062	1338	0.281775	-1.82739	3.15e-07	8.99e-06	yes	down	hypothetical protein	ENOG410YDU1(S:Function unknown); COG0531(S:Function unknown)	ENOG410YDU1(Vacuolar protein sorting protein 62); COG0531(Vacuolar protein sorting protein 62)
84514	1353	0.279626	-1.83843	1.22e-10	6.19e-09	yes	down	chlorophenol O-methyltransferase	ENOG410XS7T(S:Function unknown)	ENOG410XS7T(-)
25773	5159	0.27872	-1.84311	6.11e-16	4.86e-14	yes	down	multidrug resistance-associated protein 1	COG1132(S:Function unknown)	COG1132(Conserved hypothetical, protein)
81684	390	0.275332	-1.86076	6.64e-06	0.000137569	yes	down	hypothetical protein
103366	1234	0.274951	-1.86275	1.28e-12	8.26e-11	yes	down	FAD/NAD(P)-binding domain-containing protein	COG0492(S:Function unknown)	COG0492(o-methyltransferase)
72299	432	0.273245	-1.87173	1.44e-06	3.52e-05	yes	down	Methionine sulphoxide reductase B	COG0229(O:Posttranslational modification, protein turnover, chaperones)	COG0229()-reductase)
142356	736	0.269392	-1.89222	6.04e-15	4.53e-13	yes	down	nitroreductase family protein	COG3560(I:Lipid transport and metabolism)	COG3560(alpha beta hydrolase fold)
70029	717	0.268339	-1.89787	8.53e-17	7.15e-15	yes	down	expressed protein	ENOG4111X5Y(S:Function unknown)	ENOG4111X5Y(Conserved hypothetical, protein)
137363	1280	0.267957	-1.89993	8.15e-07	2.17e-05	yes	down	2-nitropropane dioxygenase precursor	COG2070(S:Function unknown)	COG2070(Dehydrogenase)
126229	1188	0.264197	-1.92032	5.34e-06	0.000114232	yes	down	hypothetical protein	ENOG410XNRC(S:Function unknown)	ENOG410XNRC(GPN-loop GTPase 1)
11208	4887	0.261892	-1.93296	0.00133565	0.0131572	yes	down	hypothetical protein	COG3209(S:Function unknown); ENOG411028Z(S:Function unknown)	COG3209(-); ENOG411028Z(RHS Repeat)
8633	2145	0.254073	-1.97669	4.3e-16	3.45e-14	yes	down	OPT superfamily Oligopeptide transporter	COG1297(S:Function unknown)	COG1297(oligo-peptide transporter)
135591	925	0.253446	-1.98025	5.95e-12	3.62e-10	yes	down	PMSR-domain containing protein	COG0225(O:Posttranslational modification, protein turnover, chaperones)	COG0225(Has an important function as a repair enzyme for proteins that have been inactivated by oxidation. Catalyzes the reversible oxidation-reduction of methionine sulfoxide in proteins to methionine (By similarity))
75641	1527	0.25149	-1.99143	5.55e-11	2.98e-09	yes	down	WD40 repeat-like protein	ENOG410XP4W(S:Function unknown)	ENOG410XP4W(ddb1 and cul4 associated factor 11)
134327	492	0.250369	-1.99787	3.3e-18	2.93e-16	yes	down	putative carbonic anhydrase	COG0288(S:Function unknown)	COG0288(-)
77001	2262	0.249525	-2.00274	2.01e-06	4.75e-05	yes	down	hypothetical protein	ENOG41108XI(S:Function unknown)	ENOG41108XI(Conserved hypothetical, protein)
102202	1830	0.249388	-2.00353	2.97e-12	1.87e-10	yes	down	putative acyl-CoA sterol acyltransferase	COG5056(I:Lipid transport and metabolism)	COG5056(Oacyltransferase)
99110	1771	0.24764	-2.01369	1.94e-09	8.07e-08	yes	down	glutamate decarboxylase	COG0076(E:Amino acid transport and metabolism)	COG0076(Acetylornithine aminotransferase)
59187	1323	0.243827	-2.03607	4.57e-06	9.97e-05	yes	down	Annexin	ENOG410XPUN(S:Function unknown)	ENOG410XPUN(annexin A7)
38017	1206	0.238074	-2.07052	2.62e-18	2.37e-16	yes	down	silencing information regulator	COG0846(P:Inorganic ion transport and metabolism)	COG0846(cation diffusion facilitator family transporter)
92206	2004	0.23658	-2.0796	1.15e-06	2.89e-05	yes	down	hypothetical protein	ENOG410YG8D(S:Function unknown); ENOG4111VV2(S:Function unknown)	ENOG410YG8D(GAL4); ENOG4111VV2(-)
132198	1044	0.235335	-2.08721	1.86e-07	5.74e-06	yes	down	putative short-chain dehydrogenase/reductase family protein	COG1028(S:Function unknown)	COG1028(-)
74243	543	0.230355	-2.11807	0.000771963	0.00831969	yes	down	hypothetical protein
89381	1527	0.22769	-2.13486	8.66e-15	6.43e-13	yes	down	hypothetical protein
77049	2244	0.225664	-2.14775	7.64e-06	0.000153906	yes	down	hypothetical protein	ENOG410YAP5(S:Function unknown)	ENOG410YAP5(Fungal specific transcription factor domain)
33973	1833	0.225494	-2.14884	9.77e-06	0.00018844	yes	down	hypothetical protein	ENOG410Y354(S:Function unknown)	ENOG410Y354(Conserved hypothetical, protein)
10732	888	0.224091	-2.15785	0.00169747	0.015955	yes	down	oxidoreductase	COG1028(G:Carbohydrate transport and metabolism)	COG1028(Transaldolase is important for the balance of metabolites in the pentose-phosphate pathway (By similarity))
132334	1260	0.222815	-2.16608	8.57e-10	3.71e-08	yes	down	putative monocarboxylate transporter	COG0477(S:Function unknown)	COG0477(-)
111527	1830	0.222638	-2.16723	0.00295213	0.0247078	yes	down	amidase	COG0154(S:Function unknown)	COG0154(Dehydrogenase reductase)
82828	738	0.219835	-2.18551	0.00123767	0.012364	yes	down	Thioredoxin-like protein	COG2761(P:Inorganic ion transport and metabolism)	COG2761(H( )-stimulated, divalent metal cation uptake system (By similarity))
126284	1755	0.219095	-2.19037	3.32e-21	3.36e-19	yes	down	DUF500-domain containing protein	COG2930(G:Carbohydrate transport and metabolism)	COG2930(Glycoside hydrolase family 55)
122548	1196	0.218122	-2.19679	2.27e-10	1.12e-08	yes	down	Shwachman-Bodian-Diamond syndrome protein	COG1500(J:Translation, ribosomal structure and biogenesis)	COG1500(Ribosome maturation protein)
142149	1337	0.216699	-2.20623	1.86e-18	1.72e-16	yes	down	hypothetical protein	COG2816(L:Replication, recombination and repair)	COG2816(NADH pyrophosphatase)
7217	798	0.215549	-2.21391	8.52e-05	0.00129211	yes	down	putative short-chain dehydrogenases/reductase	ENOG4111VKY(S:Function unknown)	ENOG4111VKY(Fungal_trans)
143335	1084	0.215129	-2.21673	4.34e-15	3.32e-13	yes	down	hypothetical protein	COG5152(S:Function unknown)	COG5152(Ring finger protein)
140537	927	0.214016	-2.22421	7.3e-21	7.2e-19	yes	down	zinc finger protein	ENOG4111JCH(S:Function unknown)	ENOG4111JCH(zinc finger)
70203	1824	0.21106	-2.24427	8.01e-14	5.48e-12	yes	down	hypothetical protein	ENOG4110TAR(S:Function unknown)	ENOG4110TAR(-)
23807	1016	0.209825	-2.25274	3.98e-23	4.49e-21	yes	down	WD40 repeat-like protein	ENOG410XQ3E(J:Translation, ribosomal structure and biogenesis)	ENOG410XQ3E(Component of the eukaryotic translation initiation factor 3 (eIF-3) complex, which is involved in protein synthesis and, together with other initiation factors, stimulates binding of mRNA and methionyl-tRNAi to the 40S ribosome (By similarity))
36479	1659	0.209465	-2.25522	9.64e-12	5.52e-10	yes	down	hypothetical protein	COG2146(C:Energy production and conversion)	COG2146(nitrite reductase (nad(p)h) small subunit)
83820	1128	0.20943	-2.25546	3.39e-10	1.6e-08	yes	down	DUF572-domain containing protein	COG5134(S:Function unknown)	COG5134(Coiled-coil domain-containing protein)
86350	678	0.208636	-2.26094	0.00615693	0.0440135	yes	down	hypothetical protein	ENOG41129HQ(S:Function unknown)	ENOG41129HQ(-)
118720	350	0.207263	-2.27047	7.39e-12	4.33e-10	yes	down	expressed protein
126960	1026	0.204535	-2.28958	3.69e-14	2.54e-12	yes	down	ATPases NBP35	COG0489(S:Function unknown)	COG0489(glia maturation factor)
82861	1548	0.202991	-2.30051	2.35e-16	1.9e-14	yes	down	MFS general substrate transporter	COG0477(O:Posttranslational modification, protein turnover, chaperones)	COG0477(capping protein (actin filament) muscle Z-line, alpha)
86755	1386	0.202806	-2.30183	8.45e-10	3.68e-08	yes	down	MFS general substrate transporter	COG0477(S:Function unknown); ENOG4110PC4(G:Carbohydrate transport and metabolism); ENOG410ZVRQ(G:Carbohydrate transport and metabolism); ENOG410XRM2(G:Carbohydrate transport and metabolism)	COG0477(Fungal specific transcription factor domain); ENOG4110PC4(Monocarboxylate transporter); ENOG410ZVRQ(Major Facilitator Superfamily); ENOG410XRM2(major facilitator superfamily)
103697	1243	0.202698	-2.3026	7.81e-17	6.62e-15	yes	down	GTP cyclohydrolase-2	COG0807(S:Function unknown)	COG0807(-)
24446	964	0.202439	-2.30444	1.36e-10	6.86e-09	yes	down	hypothetical protein	COG1409(S:Function unknown)	COG1409(Hydrolyzes cAMP to 5'-AMP. Plays an important regulatory role in modulating the intracellular concentration of cAMP, thereby influencing cAMP-dependent processes (By similarity))
78749	1023	0.201627	-2.31024	0.00148802	0.0144032	yes	down	hypothetical protein	ENOG4111S08(S:Function unknown)	ENOG4111S08(Glycosyl Hydrolase Family 88)
74156	2124	0.198626	-2.33187	1.99e-18	1.82e-16	yes	down	hypothetical protein	ENOG410XPKN(S:Function unknown)	ENOG410XPKN(Engulfment and cell motility)
86288	642	0.198306	-2.3342	1.4e-14	9.81e-13	yes	down	hypothetical protein	ENOG4111N8U(S:Function unknown)	ENOG4111N8U(Conserved hypothetical, protein)
26722	4931	0.195426	-2.35531	3.43e-25	4.38e-23	yes	down	hypothetical protein	COG5219(O:Posttranslational modification, protein turnover, chaperones)	COG5219(listerin E3 ubiquitin protein ligase 1)
83535	2034	0.194934	-2.35894	1.25e-14	8.95e-13	yes	down	glycosyl hydrolase	COG3387(G:Carbohydrate transport and metabolism)	COG3387(glycoside hydrolase 15-related)
70641	969	0.194557	-2.36174	2.29e-24	2.79e-22	yes	down	expressed protein	ENOG411262C(K:Transcription)	ENOG411262C(Transcription factor)
137069	1995	0.193824	-2.36718	1.59e-24	1.97e-22	yes	down	hypothetical protein	ENOG410XPC6(S:Function unknown)	ENOG410XPC6(integral membrane protein)
51467	1899	0.19349	-2.36967	0.00442313	0.034075	yes	down	hypothetical protein	ENOG411006K(S:Function unknown)	ENOG411006K(NACHT domain)
77522	1263	0.192975	-2.37351	6.24e-18	5.46e-16	yes	down	hypothetical protein
115456	1706	0.19037	-2.39312	5.74e-24	6.67e-22	yes	down	hypothetical protein	ENOG410XPH0(S:Function unknown)	ENOG410XPH0(Zinc finger protein)
96404	1108	0.187217	-2.41722	3.12e-10	1.49e-08	yes	down	mitochondrial carrier protein	ENOG410Z50X(S:Function unknown)	ENOG410Z50X(Mitochondrial carrier protein)
78645	4311	0.186731	-2.42097	2.97e-22	3.22e-20	yes	down	hypothetical protein	COG0842(S:Function unknown)	COG0842(Conserved hypothetical, protein)
133145	801	0.185936	-2.42712	6.92e-22	7.29e-20	yes	down	hypothetical protein
86104	453	0.184572	-2.43774	2.5e-11	1.38e-09	yes	down	putative microsomal glutathione S-transferase 3	ENOG4111URX(O:Posttranslational modification, protein turnover, chaperones)	ENOG4111URX(microsomal glutathione S-transferase)
92691	1644	0.182085	-2.45732	1.04e-14	7.68e-13	yes	down	hypothetical protein	ENOG410YAQ4(S:Function unknown)	ENOG410YAQ4(-)
127881	1662	0.180692	-2.4684	0.00192959	0.0177513	yes	down	alpha/beta-Hydrolase	COG2272(S:Function unknown)	COG2272(-)
82203	1497	0.180357	-2.47107	5.1e-11	2.78e-09	yes	down	Indoleamine 2%2C3-dioxygenase	ENOG410XQHE(U:Intracellular trafficking, secretion, and vesicular transport)	ENOG410XQHE(Tumor susceptibility gene 101)
94212	1806	0.17975	-2.47593	3.31e-22	3.54e-20	yes	down	MFS general substrate transporter	COG0477(S:Function unknown)	COG0477(Conserved hypothetical, protein)
128869	1065	0.17949	-2.47803	1.62e-20	1.58e-18	yes	down	NAD(P)-binding protein	ENOG4112AYD(S:Function unknown); ENOG4112183(S:Function unknown)	ENOG4112AYD(NAD dependent epimerase/dehydratase family); ENOG4112183(NAD dependent epimerase/dehydratase family)
102005	1327	0.178829	-2.48335	2.06e-09	8.43e-08	yes	down	NAD(P)-binding protein
97622	1392	0.178403	-2.48679	7.87e-07	2.1e-05	yes	down	MFS general substrate transporter	ENOG4111MMB(S:Function unknown); COG0477(S:Function unknown); ENOG410XRHC(E:Amino acid transport and metabolism)	ENOG4111MMB(Conserved hypothetical, protein); COG0477(Conserved hypothetical, protein); ENOG410XRHC(solute carrier family 16, member 10 (aromatic amino acid transporter))
128107	1095	0.177881	-2.49102	0.00187868	0.017365	yes	down	hypothetical protein	ENOG410XT93(S:Function unknown)	ENOG410XT93(-)
85303	918	0.177093	-2.49742	8.28e-06	0.000163399	yes	down	arylamine N-acetyltransferase 1	COG2162(Q:Secondary metabolites biosynthesis, transport and catabolism)	COG2162(N-acetyltransferase)
83936	1068	0.176891	-2.49907	3.2e-13	2.1e-11	yes	down	NAD(P)-binding protein	COG0111(S:Function unknown)	COG0111(-)
102008	1281	0.173147	-2.52993	0.00348175	0.0283192	yes	down	oxidoreductase	ENOG4111F5D(S:Function unknown)	ENOG4111F5D(oxidoreductase, zinc-binding dehydrogenase family)
74588	1089	0.171512	-2.54362	5.71e-10	2.63e-08	yes	down	hypothetical protein	ENOG410YPFU(S:Function unknown); ENOG410ZV1Y(S:Function unknown)	ENOG410YPFU(PHD); ENOG410ZV1Y(PHD)
127845	2247	0.170544	-2.55178	2.98e-10	1.43e-08	yes	down	putative pyridine nucleotide-disulfide oxidoreductase	COG2072(S:Function unknown)	COG2072(Slime mold cyclic AMP receptor)
88755	684	0.167259	-2.57984	3.57e-05	0.000598763	yes	down	hypothetical protein	ENOG410YT3T(S:Function unknown)	ENOG410YT3T(-)
79014	2211	0.163229	-2.61503	8.45e-08	2.8e-06	yes	down	hypothetical protein	ENOG4110WHB(S:Function unknown)	ENOG4110WHB(-)
76361	1230	0.162774	-2.61906	4.83e-05	0.000785008	yes	down	TfdA family taurine catabolism dioxygenase TauD	ENOG410Z63W(Q:Secondary metabolites biosynthesis, transport and catabolism)	ENOG410Z63W(Taurine catabolism dioxygenase, TauD)
127666	1845	0.161827	-2.62748	8.11e-06	0.00016171	yes	down	hypothetical protein	COG3576(S:Function unknown)	COG3576(Ankyrin Repeat)
86021	1674	0.160764	-2.63699	5.96e-06	0.000126114	yes	down	MFS general substrate transporter	ENOG410XNQK(S:Function unknown)	ENOG410XNQK(-)
26756	1023	0.16008	-2.64313	2.48e-19	2.36e-17	yes	down	Aldo/keto reductase	COG0667(S:Function unknown)	COG0667(Ankyrin Repeat Protein)
6724	858	0.159319	-2.65001	6.77e-11	3.59e-09	yes	down	S-adenosyl-L-methionine-dependent methyltransferase	ENOG4111695(S:Function unknown); COG2227(H:Coenzyme transport and metabolism)	ENOG4111695(Methyltransferase domain); COG2227(Non-specific O-methyltransferase that catalyzes the 2 O- methylation steps in the ubiquinone biosynthetic pathway (By similarity))
85314	1068	0.157996	-2.66204	7.22e-11	3.8e-09	yes	down	NAD dependent epimerase/dehydratase family protein	ENOG410XSSV(S:Function unknown)	ENOG410XSSV(NAD dependent epimerase dehydratase family protein)
83227	216	0.156661	-2.67428	5.26e-24	6.21e-22	yes	down	hypothetical protein	ENOG410YWA5(S:Function unknown)	ENOG410YWA5(glucose-repressible protein)
91514	705	0.156303	-2.67758	3.17e-07	9.01e-06	yes	down	NAD(P)-binding protein	ENOG4110WE1(S:Function unknown); ENOG410YAQ2(S:Function unknown)	ENOG4110WE1(-); ENOG410YAQ2(short chain dehydrogenase)
120163	600	0.152383	-2.71423	3.47e-05	0.000584756	yes	down	expressed protein	ENOG410YBVP(S:Function unknown)	ENOG410YBVP(STYKc)
36827	927	0.147795	-2.75833	3.24e-20	3.12e-18	yes	down	NAD(P)-binding protein	ENOG410YBW2(S:Function unknown)	ENOG410YBW2(KR domain)
26473	1545	0.147639	-2.75985	3.14e-26	4.08e-24	yes	down	DUF1479 domain protein	ENOG410XRA8(S:Function unknown)	ENOG410XRA8(DUF1479 domain protein)
135615	3767	0.146291	-2.77309	4.44e-36	8.65e-34	yes	down	heavy metal translocatin	COG2217(O:Posttranslational modification, protein turnover, chaperones)	COG2217(COP9 (constitutive photomorphogenic) homolog, subunit)
92694	1866	0.144242	-2.79344	3.11e-06	7.07e-05	yes	down	hypothetical protein	ENOG410XR72(I:Lipid transport and metabolism)	ENOG410XR72(phospholipase A2 group)
139100	1518	0.14361	-2.79977	9.87e-06	0.000189914	yes	down	HypA protein	ENOG410YNDP(S:Function unknown)	ENOG410YNDP(-)
125833	333	0.143494	-2.80094	1.8e-12	1.15e-10	yes	down	pre-mRNA splicing factor ini1	ENOG4111JIM(A:RNA processing and modification)	ENOG4111JIM(PHD finger protein 5A)
34045	1188	0.14246	-2.81137	0.000192436	0.00259423	yes	down	hypothetical protein	ENOG410YI5Z(S:Function unknown)	ENOG410YI5Z(-)
90011	1572	0.14087	-2.82756	0.000238705	0.00312079	yes	down	hypothetical protein	ENOG41122KQ(S:Function unknown); ENOG410YDI9(S:Function unknown)	ENOG41122KQ(Conserved hypothetical, protein); ENOG410YDI9(Protein of unknown function (DUF3533))
9578	2280	0.139995	-2.83655	5.52e-15	4.18e-13	yes	down	beta-1%2C3-glucanase precursor	ENOG410YFFJ(G:Carbohydrate transport and metabolism)	ENOG410YFFJ(Glycoside hydrolase family 55)
38582	885	0.136699	-2.87093	3.97e-21	3.97e-19	yes	down	NAD(P)-binding protein	ENOG410YA1N(S:Function unknown)	ENOG410YA1N(-)
93273	1737	0.136024	-2.87807	5.85e-12	3.59e-10	yes	down	GMC oxidoreductase	COG2303(S:Function unknown)	COG2303(KR domain)
24135	3207	0.134882	-2.89024	1.54e-27	2.14e-25	yes	down	hypothetical protein	ENOG410YA5R(S:Function unknown); COG1064(C:Energy production and conversion); ENOG4111KSU(S:Function unknown)	ENOG410YA5R(Fungal_trans); COG1064(alcohol dehydrogenase); ENOG4111KSU(Fungal specific transcription factor domain)
124902	733	0.134396	-2.89544	9.37e-34	1.52e-31	yes	down	hypothetical protein	COG3812(S:Function unknown)	COG3812(Domain of unknown function (DUF1993))
9240	258	0.131639	-2.92534	1.08e-11	6.13e-10	yes	down	putative cytochrome b5	COG5274(S:Function unknown)	COG5274(Protein of unknown function (DUF2462))
142607	4257	0.131426	-2.92768	5.91e-35	1.05e-32	yes	down	hypothetical protein	COG0842(S:Function unknown)	COG0842(-)
73388	2640	0.131418	-2.92777	1.16e-05	0.000216912	yes	down	hypothetical protein	COG0249(J:Translation, ribosomal structure and biogenesis)	COG0249(Catalyzes the interconversion of methylthioribose-1- phosphate (MTR-1-P) into methylthioribulose-1-phosphate (MTRu-1-P) (By similarity))
7543	1023	0.129305	-2.95115	4.13e-23	4.6e-21	yes	down	hypothetical protein	ENOG41118R0(S:Function unknown)	ENOG41118R0(Fungal Zn(2)-Cys(6) binuclear cluster domain)
76172	1092	0.129219	-2.95211	1.03e-16	8.5e-15	yes	down	NAD(P)-binding protein	COG0604(C:Energy production and conversion)	COG0604(alcohol dehydrogenase)
9258	981	0.125088	-2.99899	4.79e-17	4.1e-15	yes	down	NAD(P)-binding protein	ENOG410YBW2(S:Function unknown)	ENOG410YBW2(Ankyrin Repeat)
90399	1233	0.121822	-3.03716	6.25e-29	8.86e-27	yes	down	hypothetical protein	ENOG410YHNN(S:Function unknown)	ENOG410YHNN(-)
67367	354	0.121593	-3.03987	0.000797485	0.00854746	yes	down	hypothetical protein
72675	1593	0.121518	-3.04076	8.35e-08	2.78e-06	yes	down	hypothetical protein	ENOG410Z6F5(S:Function unknown); ENOG410YFR2(S:Function unknown)	ENOG410Z6F5(-); ENOG410YFR2(-)
69545	3039	0.120257	-3.05581	2.16e-21	2.21e-19	yes	down	hypothetical protein	ENOG410Y0FY(S:Function unknown)	ENOG410Y0FY(-)
105256	1630	0.118232	-3.08031	2.99e-33	4.76e-31	yes	down	hypothetical protein	ENOG410YUBE(S:Function unknown)	ENOG410YUBE(-)
103555	3333	0.118009	-3.08304	1.23e-24	1.55e-22	yes	down	heavy metal translocatin	COG2217(C:Energy production and conversion)	COG2217(Oxidoreductase required for the transfer of electrons from pyruvate to flavodoxin (By similarity))
84791	2655	0.117619	-3.0878	1.16e-34	1.97e-32	yes	down	fungal-specific transcription factor domain-containing protein	ENOG410XTI3(K:Transcription)	ENOG410XTI3(fungal specific transcription factor)
12287	834	0.115573	-3.11312	1.49e-11	8.43e-10	yes	down	hypothetical protein	ENOG410ZDJU(S:Function unknown)	ENOG410ZDJU(-)
24878	1539	0.111101	-3.17006	7.56e-27	9.99e-25	yes	down	aldehyde dehydrogenase	COG1012(S:Function unknown)	COG1012(-)
112021	1905	0.107521	-3.21732	3.29e-35	5.96e-33	yes	down	Aldehyde dehydrogenase	COG1012(S:Function unknown)	COG1012(-)
63295	1029	0.107327	-3.21991	0.000495533	0.00569498	yes	down	hypothetical protein	COG3777(S:Function unknown)	COG3777(Phosphatidylethanolamine-binding protein)
93138	699	0.106217	-3.23491	2.68e-18	2.4e-16	yes	down	hypothetical protein	ENOG410ZG1Q(S:Function unknown); ENOG410YYTU(S:Function unknown)	ENOG410ZG1Q(-); ENOG410YYTU(Cupin domain)
127836	4269	0.105506	-3.2446	9.63e-32	1.5e-29	yes	down	ubiquitin-activating enzyme E1 1	COG0476(S:Function unknown)	COG0476(Conserved hypothetical, protein)
80602	561	0.104945	-3.25229	3.47e-08	1.23e-06	yes	down	hypothetical protein	ENOG4111UC9(S:Function unknown)	ENOG4111UC9(-)
113520	1261	0.102929	-3.28028	2.56e-15	2e-13	yes	down	oxidoreductase family protein	COG0673(S:Function unknown)	COG0673(-)
128040	1008	0.102886	-3.28088	1.25e-14	8.95e-13	yes	down	GroES-like protein	COG1064(S:Function unknown)	COG1064(C6 finger domain protein)
72828	801	0.102271	-3.28953	1.99e-17	1.72e-15	yes	down	NAD(P)-binding protein	COG0702(S:Function unknown)	COG0702(Slime mold cyclic AMP receptor)
25763	754	0.102267	-3.28958	4.85e-27	6.51e-25	yes	down	PEBP-like protein	ENOG4111XB2(S:Function unknown)	ENOG4111XB2(Phosphatidylethanolamine-binding protein)
25762	2696	0.102015	-3.29315	3.56e-37	7.11e-35	yes	down	hypothetical protein	ENOG410XS5J(S:Function unknown); ENOG410YG7T(K:Transcription)	ENOG410XS5J(prolyl 4-hydroxylase); ENOG410YG7T(Fungal Zn(2)-Cys(6) binuclear cluster domain)
88461	1377	0.101617	-3.29879	1.97e-38	4.14e-36	yes	down	WD40 repeat-like protein	ENOG410XR6A(S:Function unknown)	ENOG410XR6A(Angio-associated migratory cell protein)
133906	1743	0.100581	-3.31357	9.5e-09	3.68e-07	yes	down	hypothetical protein	ENOG4111UA1(S:Function unknown)	ENOG4111UA1(-)
91269	1332	0.100305	-3.31753	5.17e-45	1.3e-42	yes	down	NADH:flavin oxidoreductase/NADH oxidase	COG1902(S:Function unknown)	COG1902(Alpha beta hydrolase)
25303	1492	0.0999004	-3.32337	7.09e-44	1.73e-41	yes	down	NADH-dependent flavin oxidoreductase-like protein	COG1902(A:RNA processing and modification)	COG1902(PRP39 pre-mRNA processing factor 39 homolog (S. cerevisiae))
70304	339	0.0993637	-3.33114	0.00193501	0.0177802	yes	down	hypothetical protein	ENOG410YRFV(S:Function unknown)	ENOG410YRFV(-)
132673	1179	0.0988726	-3.33829	2.72e-07	7.97e-06	yes	down	GroES-like protein	COG0604(G:Carbohydrate transport and metabolism)	COG0604(glycoside hydrolase family 75 protein)
93518	717	0.0972151	-3.36268	1.44e-21	1.5e-19	yes	down	putative short-chain dehydrogenases/reductase	ENOG41127H5(S:Function unknown)	ENOG41127H5(-)
37157	1011	0.0955894	-3.387	1.31e-30	1.93e-28	yes	down	Quinone oxidoreductase putative	COG0604(S:Function unknown)	COG0604(-)
70294	1551	0.0941233	-3.4093	6.68e-24	7.65e-22	yes	down	glutathione synthetase	ENOG410XPHH(I:Lipid transport and metabolism)	ENOG410XPHH(glutathione synthetase)
86893	1257	0.0904175	-3.46725	2.25e-13	1.51e-11	yes	down	FAD/NAD(P)-binding domain-containing protein	COG0654(S:Function unknown)	COG0654(Actin-interacting protein)
26930	815	0.085829	-3.54239	1.29e-22	1.42e-20	yes	down	expressed protein	ENOG410YE02(S:Function unknown)	ENOG410YE02(Citrinin biosynthesis oxydoreductase CtnB)
23472	670	0.0848143	-3.55955	8.87e-36	1.69e-33	yes	down	minor allergen Alt a 7	COG0655(S:Function unknown)	COG0655(Nadph-dependent fmn reductase)
68234	1410	0.0835996	-3.58036	1.13e-30	1.69e-28	yes	down	glutathione reductase	COG1249(S:Function unknown)	COG1249(Zinc finger, HIT-type containing 6)
32116	1236	0.0814892	-3.61725	1.05e-37	2.16e-35	yes	down	FMN-linked oxidoreductase	COG1902(C:Energy production and conversion)	COG1902(NADH flavin oxidoreductase, NADH oxidase)
70202	759	0.0798802	-3.64602	0.000279942	0.00354109	yes	down	hypothetical protein	ENOG410YFGA(S:Function unknown)	ENOG410YFGA(Necrosis inducing protein (NPP1))
131550	1011	0.0797655	-3.64809	4.41e-31	6.74e-29	yes	down	NAD(P)-binding protein	COG0604(C:Energy production and conversion)	COG0604(Manganese-dependent inorganic pyrophosphatase)
100485	908	0.0795783	-3.65148	0.000180048	0.00246128	yes	down	NAD(P)-binding protein	COG1028(S:Function unknown)	COG1028(b-cell receptor-associated protein)
115969	584	0.0791753	-3.65881	9.54e-52	2.86e-49	yes	down	glutaredoxin	COG0695(O:Posttranslational modification, protein turnover, chaperones)	COG0695(Glutaredoxin)
81999	1104	0.078035	-3.67974	5.8e-51	1.67e-48	yes	down	expressed protein	ENOG41121SE(S:Function unknown)	ENOG41121SE(Transcription factor)
64107	537	0.0770092	-3.69882	1.69e-07	5.28e-06	yes	down	hypothetical protein	ENOG4111SGF(S:Function unknown)	ENOG4111SGF(Conserved hypothetical, protein)
102495	1852	0.0719477	-3.79691	1.45e-38	3.13e-36	yes	down	acetamidase	COG0154(G:Carbohydrate transport and metabolism); COG1028(S:Function unknown)	COG0154(major facilitator Superfamily); COG1028(Dehydrogenase reductase)
12294	1161	0.0718343	-3.79918	3.22e-34	5.33e-32	yes	down	FAD/NAD(P)-binding domain-containing protein	COG0446(K:Transcription)	COG0446(Component of the Mediator complex, a coactivator involved in the regulated transcription of nearly all RNA polymerase II-dependent genes. Mediator functions as a bridge to convey information from gene-specific regulatory proteins to the basal RNA polymerase II transcription machinery. Mediator is recruited to promoters by direct interactions with regulatory proteins and serves as a scaffo…
92328	783	0.0689514	-3.85828	5.29e-65	1.87e-62	yes	down	putative thiamine pyrophosphokinase	COG1564(H:Coenzyme transport and metabolism)	COG1564(thiamine diphosphokinase activity)
26117	2610	0.0679449	-3.87949	3.72e-24	4.45e-22	yes	down	UDP-Glycosyltransferase/glycogen phosphorylase	COG1819(S:Function unknown)	COG1819(Fungal specific transcription factor domain)
95062	2123	0.0668409	-3.90312	6.11e-47	1.7e-44	yes	down	General substrate transporter	ENOG410XNQK(S:Function unknown)	ENOG410XNQK(PLAC8 family)
103763	2281	0.0646906	-3.9503	7.22e-35	1.25e-32	yes	down	hypothetical protein	ENOG410Y9PA(S:Function unknown)	ENOG410Y9PA(-)
86501	1605	0.0640871	-3.96382	9.78e-19	9.18e-17	yes	down	high affinity methionine permease	COG0531(S:Function unknown)	COG0531(ngg1p interacting factor 3 protein, nif3)
45136	672	0.0630559	-3.98722	9.18e-65	3.11e-62	yes	down	hypothetical protein	ENOG4111V0I(O:Posttranslational modification, protein turnover, chaperones)	ENOG4111V0I(mitochondrial intermembrane space import and assembly protein)
5334	1146	0.0627403	-3.99446	1.13e-65	4.18e-63	yes	down	NAD(P)-binding protein	COG0673(S:Function unknown)	COG0673(fasciclin domain family protein)
130359	858	0.0602822	-4.05212	2.96e-06	6.75e-05	yes	down	hypothetical protein	ENOG410YXGX(S:Function unknown)	ENOG410YXGX(-)
125581	608	0.0593574	-4.07443	1.42e-30	2.06e-28	yes	down	redoxin	COG1225(O:Posttranslational modification, protein turnover, chaperones)	COG1225(alkyl hydroperoxide reductase Thiol specific antioxidant Mal allergen)
10248	861	0.058605	-4.09283	8.81e-41	1.96e-38	yes	down	RmlC-like cupin	COG1741(S:Function unknown)	COG1741(pirin domain protein)
36257	1248	0.058131	-4.10455	0.000333724	0.00406945	yes	down	cystathionine gamma-lyase	COG0626(S:Function unknown)	COG0626(-)
77399	540	0.0572025	-4.12778	3.25e-27	4.44e-25	yes	down	hypothetical protein	COG3805(Q:Secondary metabolites biosynthesis, transport and catabolism)	COG3805(dopa 4,5-dioxygenase)
93160	2085	0.0541349	-4.2073	3.44e-11	1.89e-09	yes	down	hypothetical protein	ENOG4111A4X(S:Function unknown)	ENOG4111A4X(GAL4)
83724	903	0.0538241	-4.21561	5.72e-43	1.35e-40	yes	down	phosphoadenosine phosphosulfate reductase	COG0175(P:Inorganic ion transport and metabolism)	COG0175(Reduction of activated sulfate into sulfite (By similarity))
75729	1035	0.0508745	-4.29691	0.00288973	0.0243952	yes	down	NAD(P)-binding protein	COG0604(U:Intracellular trafficking, secretion, and vesicular transport)	COG0604(MFS transporter of unkown specificity)
34094	1260	0.0487989	-4.35701	2.75e-15	2.12e-13	yes	down	alpha/beta-Hydrolase	COG0596(S:Function unknown)	COG0596(-)
91228	1455	0.0452447	-4.46611	0.00112397	0.0114686	yes	down	hypothetical protein	ENOG410YB9A(S:Function unknown); ENOG410YJ37(S:Function unknown)	ENOG410YB9A(Fungal Zn(2)-Cys(6) binuclear cluster domain); ENOG410YJ37(Fungal specific transcription factor domain)
26551	979	0.0435058	-4.52265	4.86e-71	1.89e-68	yes	down	putative oxidoreductase CipA-like	ENOG410YETH(S:Function unknown)	ENOG410YETH(isoflavone reductase family protein)
91072	675	0.0428364	-4.54502	1.39e-59	4.32e-57	yes	down	DSBA oxidoreductase	COG2761(S:Function unknown); COG0596(S:Function unknown)	COG2761(-); COG0596(Alpha beta hydrolase)
24169	517	0.037525	-4.736	3.72e-89	2.07e-86	yes	down	thioredoxin M-type	ENOG410YQ2G(O:Posttranslational modification, protein turnover, chaperones); COG0526(O:Posttranslational modification, protein turnover, chaperones)	ENOG410YQ2G(thioredoxin-like protein); COG0526(Thioredoxin)
143101	991	0.0300493	-5.05652	1.42e-108	8.52e-106	yes	down	putative aldehyde reductase	COG0667(S:Function unknown)	COG0667(finger domain protein)
35762	693	0.0285403	-5.13086	1.04e-35	1.93e-33	yes	down	glutathione S-transferase domain-containing protein	ENOG4111MKK(O:Posttranslational modification, protein turnover, chaperones)	ENOG4111MKK(glutathione Stransferase)
87896	1428	0.0284351	-5.13618	6.63e-05	0.00105274	yes	down	FAD dependent oxidoreductase	COG0665(F:Nucleotide transport and metabolism)	COG0665(Dihydroorotase)
11801	3795	0.027179	-5.20136	0.000110425	0.0016204	yes	down	P-loop containing nucleoside triphosphate hydrolase protein	COG1132(Q:Secondary metabolites biosynthesis, transport and catabolism)	COG1132(nonribosomal peptide)
91083	1344	0.024903	-5.32754	3.64e-41	8.34e-39	yes	down	Nitrilotriacetate monooxygenase component A/pristinamycin IIA synthase subunit A	ENOG410XNPZ(S:Function unknown)	ENOG410XNPZ(monooxygenase)
91356	1026	0.0231866	-5.43057	1.17e-05	0.000219575	yes	down	alpha/beta-Hydrolase	ENOG411194C(S:Function unknown); ENOG410XQG8(S:Function unknown)	ENOG411194C(-); ENOG410XQG8(-)
6579	1053	0.0223606	-5.4829	8.6e-08	2.84e-06	yes	down	reductase	COG0451(M:Cell wall/membrane/envelope biogenesis)	COG0451(Nad-dependent epimerase dehydratase)
5183	2127	0.0207456	-5.59105	1.35e-45	3.51e-43	yes	down	hypothetical protein	ENOG410YFMX(S:Function unknown); ENOG410YZRD(K:Transcription)	ENOG410YFMX(Fungal specific transcription factor domain); ENOG410YZRD(C6 zinc finger domain protein)
69357	492	0.0206085	-5.60062	4.07e-06	8.97e-05	yes	down	hypothetical protein	ENOG411267I(S:Function unknown)	ENOG411267I(-)
10865	759	0.015448	-6.01644	4.54e-110	2.95e-107	yes	down	glutathione S-transferase	COG0625(S:Function unknown)	COG0625(-)
139316	1142	0.014803	-6.07797	3.86e-71	1.58e-68	yes	down	alcohol dehydrogenase class-3	COG0604(P:Inorganic ion transport and metabolism)	COG0604(zinc transporter)
133603	2382	0.0142443	-6.13348	2.31e-06	5.37e-05	yes	down	hypothetical protein	COG0531(S:Function unknown)	COG0531(Conserved hypothetical, protein)
98774	2238	0.0141499	-6.14307	3.98e-05	0.000656283	yes	down	MFS general substrate transporter	COG0477(L:Replication, recombination and repair); ENOG4110Z27(U:Intracellular trafficking, secretion, and vesicular transport)	COG0477(X-ray repair complementing defective repair in Chinese hamster cells 6); ENOG4110Z27(Major Facilitator Superfamily)
86496	705	0.0135302	-6.20767	0.000132413	0.00187593	yes	down	putative short-chain alcohol dehydrogenase	ENOG4111ZN2(S:Function unknown)	ENOG4111ZN2(Dehydrogenase)
93861	2020	0.000171091	-12.4595	1.71e-84	8.3e-82	yes	down	hypothetical protein	ENOG410Y92B(K:Transcription); ENOG410YCWZ(S:Function unknown)	ENOG410Y92B(Fungal specific transcription factor domain); ENOG410YCWZ(Transcription factor)
69143	900	0.0108472	-6.52653	3.89e-08	1.36e-06	yes	down	Pirin	COG1741(S:Function unknown)	COG1741(CFEM domain protein)
91306	1521	0.0100361	-6.63865	2.52e-05	0.000438756	yes	down	hypothetical protein	ENOG410YZW0(S:Function unknown)	ENOG410YZW0(Heterokaryon incompatibility protein (HET))
92639	1443	0.00919812	-6.76445	3.6e-116	3.12e-113	yes	down	hypothetical protein	ENOG41119N4(S:Function unknown)	ENOG41119N4(-)
68610	957	0.0091485	-6.77225	1.99e-05	0.000356404	yes	down	putative hydrolase	COG0596(S:Function unknown); ENOG410XPRR(S:Function unknown)	COG0596(-); ENOG410XPRR(Alpha Beta Hydrolase Fold protein)
10299	402	0.00835086	-6.90386	7.3e-05	0.00114169	yes	down	hypothetical protein	ENOG410YP1D(S:Function unknown)	ENOG410YP1D(-)
69988	2016	0.00814503	-6.93986	7.31e-05	0.00114169	yes	down	hypothetical protein	ENOG410YEYF(K:Transcription); ENOG4110BFV(K:Transcription); COG2272(K:Transcription)	ENOG410YEYF(Fungal specific transcription factor domain); ENOG4110BFV(Fungal_trans); COG2272(Fungal_trans)
5778	324	0.00784403	-6.99419	3.63e-10	1.71e-08	yes	down	DUF427-domain containing protein	COG2343(J:Translation, ribosomal structure and biogenesis)	COG2343(Component of the eukaryotic translation initiation factor 3 (eIF-3) complex)
69133	1092	0.00734827	-7.08838	1.6e-112	1.13e-109	yes	down	NADH:flavin oxidoreductase/NADH oxidase family protein	COG1902(G:Carbohydrate transport and metabolism)	COG1902(Alpha-1,2-mannosidase)
104401	1164	0.00672708	-7.2158	2.97e-194	4.63e-191	yes	down	GroES-like protein	COG0604(S:Function unknown)	COG0604(-)
130397	816	0.00607056	-7.36395	1.48e-05	0.000271847	yes	down	DUF924-domain containing protein	COG3803(S:Function unknown)	COG3803(Spovr like family protein)
118405	500	0.00546449	-7.5157	5.07e-06	0.000109107	yes	down	hypothetical protein
31634	1530	0.00532326	-7.55347	3.88e-155	4.32e-152	yes	down	expressed protein	ENOG410YA72(K:Transcription); ENOG410XUIJ(S:Function unknown); ENOG4110BEN(K:Transcription)	ENOG410YA72(fungal specific transcription factor); ENOG410XUIJ(-); ENOG4110BEN(Fungal_trans)
92192	804	0.00461688	-7.75887	6.6e-12	3.95e-10	yes	down	NAD(P)-binding protein	ENOG4111VKY(S:Function unknown)	ENOG4111VKY(-)
93844	7743	0.00408688	-7.93479	1.65e-212	3.22e-209	yes	down	beta-ketoacyl synthase domain-containing protein	ENOG410XNPJ(T:Signal transduction mechanisms); COG3321(T:Signal transduction mechanisms)	ENOG410XNPJ(protein serine/threonine kinase activity); COG3321(protein serine/threonine kinase activity)
34612	1026	0.00374078	-8.06245	1.42e-07	4.53e-06	yes	down	reductase	COG0451(S:Function unknown)	COG0451(FAD binding domain)
95040	739	0.00363207	-8.10499	1.8e-83	8.26e-81	yes	down	putative glutathione S-transferase	ENOG4111PE4(S:Function unknown); ENOG41118I6(S:Function unknown)	ENOG4111PE4(glutathione Stransferase); ENOG41118I6(-)
75499	876	0.00307594	-8.34476	1.38e-07	4.41e-06	yes	down	NAD(P)-binding protein	ENOG410Y98X(S:Function unknown)	ENOG410Y98X(KR domain)
88601	747	0.00259109	-8.59223	1.21e-14	8.79e-13	yes	down	NAD(P)-binding protein	ENOG4111VKY(S:Function unknown)	ENOG4111VKY(-)
5539	855	0.00233234	-8.744	2.49e-193	3.23e-190	yes	down	methyltransferase	ENOG4110YRH(S:Function unknown)	ENOG4110YRH(-)
92641	765	0.000949715	-10.0402	1.9e-63	6.16e-61	yes	down	putative short-chain dehydrogenases/reductase	COG1028(I:Lipid transport and metabolism)	COG1028(phospholipase A2 group)
135149	990	0.00071424	-10.4513	4.27e-12	2.64e-10	yes	down	hypothetical protein	COG0435(O:Posttranslational modification, protein turnover, chaperones)	COG0435(glutathione Stransferase)
93847	7952	0.000654256	-10.5779	4.8e-299	1.87e-295	yes	down	hypothetical protein	COG3321(T:Signal transduction mechanisms)	COG3321(protein serine/threonine kinase activity)
69114	1077	0.000581096	-10.7489	1.64e-06	3.95e-05	yes	down	alcohol dehydrogenase	COG1064(Q:Secondary metabolites biosynthesis, transport and catabolism)	COG1064(depolymerase)
87018	741	0.000551742	-10.8237	9.73e-05	0.00145308	yes	down	NAD(P)-binding protein	COG1028(M:Cell wall/membrane/envelope biogenesis)	COG1028(YD repeat protein)
102278	945	0.000539131	-10.8571	5.4e-254	1.4e-250	yes	down	NAD(P)-binding protein	ENOG4111IQ0(S:Function unknown)	ENOG4111IQ0(Dehydrogenase)
121436	1739	0.000317798	-11.6196	0	0	yes	down	MFS general substrate transporter	COG0477(S:Function unknown)	COG0477(FAD binding domain)
139626	1448	0.000315418	-11.6304	8.52e-113	6.64e-110	yes	down	FAD/NAD(P)-binding domain-containing protein	COG0604(T:Signal transduction mechanisms); ENOG41124FP(S:Function unknown)	COG0604(protein serine/threonine kinase activity); ENOG41124FP(FAD binding domain)
68521	900	0.000174561	-12.484	3.01e-07	8.66e-06	yes	down	NAD(P)-binding protein	ENOG410YETH(Q:Secondary metabolites biosynthesis, transport and catabolism)	ENOG410YETH(depolymerase)
34063	636	0.000154319	-12.6618	1.06e-06	2.74e-05	yes	down	Nitroreductase	COG3560(S:Function unknown)	COG3560(Nitroreductase)
